# Supplementary material for: Viral-mediated Pou5f1 (Oct4) overexpression and inhibition of Notch signaling synergistically induce neurogenic competence in mammalian Müller glia
Source: eLife. 2025 May 19;14:RP106450. doi: 10.7554/eLife.106450 (PMC12088672; doi:10.7554/eLife.106450)
Supplement: Supplementary file 4. [file elife-106450-supp4.xls]

## Sheet: Wild-type MG
Chr:start-end	width	Log2FC	FDR	MeanDif	Strand	PeakScore	FocusRatio/RegionSize	Annotation	Detailed Annotation	Distance to TSS	Nearest PromoterID	Entrez ID	Nearest Unigene	Nearest Refseq	Nearest Ensembl	Gene Name	Gene Alias	Gene Description	Gene Type
chr4:88757455-88757954	501	5.03084	1.6e-05	0.0633829	+	0	NA	promoter-TSS (NM_001243150)	promoter-TSS (NM_001243150)	-140	NM_001243150	100041062		NM_001243150	ENSMUSG00000081501	Gm13286	-	predicted gene 13286	protein-coding
chr4:88760389-88760888	501	4.34067	0.0148402	0.038523	+	0	NA	promoter-TSS (NM_001085531)	promoter-TSS (NM_001085531)	-136	NM_001085531	545645		NM_001085531	ENSMUSG00000100505	Gm13283	EG545645|If1ha2	predicted gene 13283	protein-coding
chr6:55159196-55159695	501	3.94917	0.000891503	0.0473026	+	0	NA	Intergenic	Intergenic	15545	NM_009349	21743		NM_009349	ENSMUSG00000003477	Inmt	Temt	indolethylamine N-methyltransferase	protein-coding
chr13:72497386-72497885	501	3.80338	0.0652462	0.0259229	+	0	NA	Intergenic	Intergenic	130929	NR_030701	328287		NR_030701		Gm20554	D430050G20	predicted gene, 20554	ncRNA
chr18:42272719-42273218	501	3.76408	0.0652462	0.0251726	+	0	NA	Intergenic	Lx7|LINE|L1	2229	NR_033452	100042757		NR_033452	ENSMUSG00000117662	Gm4013	8430416G17Rik	predicted gene 4013	ncRNA
chr5:151405463-151405962	501	3.73112	0.0101715	0.0245588	+	0	NA	promoter-TSS (NR_131166)	promoter-TSS (NR_131166)	-792	NR_131166	100042166		NR_131166	ENSMUSG00000097321	Gm3704	-	predicted gene 3704	ncRNA
chr18:68526711-68527210	501	3.69603	0.209845	0.0239207	+	0	NA	Intergenic	MLT1F|LTR|ERVL-MaLR	-97640	NM_001301372	17200		NM_008560	ENSMUSG00000045569	Mc2r	ACTH-R|ACTHR|MC2-R	melanocortin 2 receptor	protein-coding
chr8:101242642-101243141	501	3.67321	0.322102	0.0235139	+	0	NA	Intergenic	Intergenic	1542220	NM_009866	12552		NM_009866	ENSMUSG00000031673	Cdh11	Cad11|OSF-4	cadherin 11	protein-coding
chr18:25582983-25583482	501	3.64428	1.6e-05	0.068605	+	0	NA	intron (NM_001362275, intron 2 of 13)	intron (NM_001362275, intron 2 of 13)	96516	NM_001362337	108013		NM_133195	ENSMUSG00000024268	Celf4	A230070D14Rik|BRUNOL-4|Brul4|Brunol4|C130060B05Rik	CUGBP, Elav-like family member 4	protein-coding
chr12:25294029-25294528	501	3.6146	1.6e-05	0.072877	+	0	NA	Intergenic	Intergenic	165104	NR_045844	432641		NR_045844		Gm17746	-	predicted gene, 17746	ncRNA
chr9:6286694-6287193	501	3.56529	0.0294524	0.0371188	+	0	NA	intron (NM_001357397, intron 1 of 6)	intron (NM_001357397, intron 1 of 6)	-20396	NM_027942	71829		NM_027942	ENSMUSG00000047619	Ddi1	1700011N24Rik	DNA-damage inducible 1	protein-coding
chr7:40751698-40752197	501	3.52705	0.322102	0.0210557	+	0	NA	Intergenic	Eulor10|DNA?|DNA?	77210	NR_045504	71029		NR_045504	ENSMUSG00000102004	4933402C06Rik	-	RIKEN cDNA 4933402C06 gene	ncRNA
chr9:16282494-16282993	501	3.51657	0.249859	0.0265453	+	0	NA	intron (NM_001080814, intron 2 of 25)	intron (NM_001080814, intron 2 of 25)	219311	NM_001080814	270120		NM_001080814	ENSMUSG00000074505	Fat3	9430076A06Rik|D430038H04Rik|Gm1132|Gm510|MFAT3F	FAT atypical cadherin 3	protein-coding
chr7:136455188-136455687	501	3.49905	0.439938	0.0281505	+	0	NA	Intergenic	Intergenic	102073	NR_169138	102640891		NR_169138		Gm36849	Gm45383	predicted gene, 36849	ncRNA
chr7:17038204-17038703	501	3.39916	0.209845	0.0190999	+	0	NA	intron (NM_001162950, intron 13 of 14)	RMER17B|LTR|ERVK	-10539	NM_011155	19060		NM_011155	ENSMUSG00000003099	Ppp5c	PP5	protein phosphatase 5, catalytic subunit	protein-coding
chr15:50817507-50818006	501	3.377	0.209845	0.0187783	+	0	NA	intron (NM_001310485, intron 5 of 7)	intron (NM_001310485, intron 5 of 7)	71293	NM_001310481	83925		NM_032000	ENSMUSG00000038679	Trps1	D15Ertd586e	transcriptional repressor GATA binding 1	protein-coding
chr14:116760257-116760756	501	3.37325	0.322102	0.0187243	+	0	NA	Intergenic	Intergenic	-164791	NM_001079844	23888		NM_011821	ENSMUSG00000058571	Gpc6	-	glypican 6	protein-coding
chr4:62856068-62856567	501	3.35693	0.154862	0.024898	+	0	NA	Intergenic	Intergenic	-109250	NM_028327	72701		NM_028326	ENSMUSG00000028358	Zfp618	2810031P15Rik|2810040O04Rik|D430033D05Rik|Nedd10|Znf618|bM257P7.1	zinc finger protein 618	protein-coding
chr1:104815193-104815692	501	3.35032	0.268131	0.0183975	+	0	NA	intron (NM_011800, intron 1 of 11)	MLT2B4|LTR|ERVL	46922	NM_011800	23836		NM_011800	ENSMUSG00000050840	Cdh20	Cdh7	cadherin 20	protein-coding
chr4:153854328-153854827	501	3.31214	0.051409	0.035381	+	0	NA	Intergenic	Intergenic	95899	NR_040670	407793		NR_040670	ENSMUSG00000086272	BC039966	-	cDNA sequence BC039966	ncRNA
chr18:29685689-29686188	501	3.27931	0.459857	0.0174178	+	0	NA	Intergenic	Intergenic	-189522	NR_045391	78058		NR_045391	ENSMUSG00000117618	4930578E11Rik	-	RIKEN cDNA 4930578E11 gene	ncRNA
chr9:21506765-21507264	501	3.23175	0.322102	0.0167881	+	0	NA	TTS (NM_010744)	TTS (NM_010744)	2880	NM_001324510	17083		NM_010744	ENSMUSG00000032180	Tmed1	Il1rl1l|Ly84l|St2l	transmembrane p24 trafficking protein 1	protein-coding
chr4:13867696-13868195	501	3.22769	0.0404082	0.0268473	+	0	NA	intron (NM_001111027, intron 9 of 11)	intron (NM_001111027, intron 9 of 11)	83163	NM_009822	12395		NM_009822	ENSMUSG00000006586	Runx1t1	Cbfa2t1h|ETO|MTG8	RUNX1 translocation partner 1	protein-coding
chr18:46066974-46067473	501	3.21515	0.083658	0.0274892	+	0	NA	Intergenic	Intergenic	-21963	NR_040342	107003		NR_040342		A330093E20Rik	-	RIKEN cDNA A330093E20 gene	ncRNA
chr5:123843755-123844254	501	3.17419	0.459857	0.0160533	+	0	NA	Intergenic	L1ME4c|LINE|L1	21512	NM_030701	80885		NM_030701	ENSMUSG00000045502	Hcar2	Gpr109a|Gpr109b|HM74|Niacr1|PUMA-G|Pumag|mHM74b	hydroxycarboxylic acid receptor 2	protein-coding
chr12:41559203-41559702	501	3.16936	0.268131	0.0159929	+	0	NA	intron (NM_053122, intron 4 of 6)	intron (NM_053122, intron 4 of 6)	-73395	NM_010733	16981		NM_010733	ENSMUSG00000036295	Lrrn3	NLRR-3	leucine rich repeat protein 3, neuronal	protein-coding
chr9:36881898-36882397	501	3.15064	0.173876	0.0322768	+	0	NA	Intergenic	Intergenic	48573	NM_001357611	235180		NM_183171	ENSMUSG00000032118	Fez1	UNC-76|UNC76	fasciculation and elongation protein zeta 1	protein-coding
chr14:43924986-43925485	501	3.13525	0.0689883	0.0290374	+	0	NA	Intergenic	IAPEY4_LTR|LTR|ERVK	-1639	NM_053112	93725		NM_053112	ENSMUSG00000090166	Ear10	Raf2	eosinophil-associated, ribonuclease A family, member 10	protein-coding
chr5:20227819-20228318	501	3.11684	0.268131	0.0153497	+	0	NA	intron (NM_001170746, intron 5 of 22)	intron (NM_001170746, intron 5 of 22)	320550	NM_015823	50791		NM_015823	ENSMUSG00000040003	Magi2	AIP-1|Acvri1|Acvrinp1|Acvrip1|Magi-2|S-SCAM|mKIAA0705	membrane associated guanylate kinase, WW and PDZ domain containing 2	protein-coding
chr5:112018877-112019376	501	3.11356	0.322102	0.0153103	+	0	NA	Intergenic	MTC-int|LTR|ERVL-MaLR	-137101	NR_166436	75640		NR_166436	ENSMUSG00000104538	1700016B01Rik	Gm42491	RIKEN cDNA 1700016B01 gene	ncRNA
chr11:32299821-32300320	501	3.10956	0.083658	0.0279731	+	0	NA	promoter-TSS (NM_175000)	promoter-TSS (NM_175000)	1	NM_175000	216635		NM_175000	ENSMUSG00000020295	Hbq1a	A230090E05Rik|Gm876|Hbq1|Hbqt2	hemoglobin, theta 1A	protein-coding
chr4:101353675-101354174	501	3.10593	0.380792	0.0186305	+	0	NA	intron (NR_040640, intron 1 of 3)	intron (NR_040640, intron 1 of 3)	141	NR_040640	68400		NR_040640	ENSMUSG00000087361	0610043K17Rik	-	RIKEN cDNA 0610043K17 gene	ncRNA
chr17:35505996-35506495	501	3.10021	0.0294524	0.0468806	+	0	NA	exon (NM_013633, exon 1 of 5)	exon (NM_013633, exon 1 of 5)	213	NM_013633	18999		NM_013633	ENSMUSG00000024406	Pou5f1	NF-A3|Oct-3|Oct-3/4|Oct-4|Oct3|Oct3/4|Oct4|Otf-3|Otf-4|Otf3|Otf3-rs7|Otf3g|Otf4	POU domain, class 5, transcription factor 1	protein-coding
chr4:128371692-128372191	501	3.09674	0.396947	0.0151097	+	0	NA	intron (NM_001281955, intron 14 of 70)	intron (NM_001281955, intron 14 of 70)	110897	NR_130980	75242		NR_130980		Hmgb4os	4930546G22Rik	high-mobility group box 4, opposite strand	ncRNA
chr4:107362748-107363247	501	3.09047	0.380792	0.0171403	+	0	NA	Intergenic	Intergenic	-5050	NR_165083	72787		NM_028355	ENSMUSG00000028614	Ndc1	2810475A17Rik|Tmem48|sks	NDC1 transmembrane nucleoporin	protein-coding
chr16:17604799-17605298	501	3.066	0.221191	0.028569	+	0	NA	Intergenic	Intergenic	-14306	NM_001164610	77626		NM_029945	ENSMUSG00000005899	Smpd4	4122402O22Rik	sphingomyelin phosphodiesterase 4	protein-coding
chr1:103767255-103767754	501	3.05873	0.268131	0.0146647	+	0	NA	Intergenic	Intergenic	-1001016	NM_011800	23836		NM_011800	ENSMUSG00000050840	Cdh20	Cdh7	cadherin 20	protein-coding
chr11:53013865-53014364	501	3.05826	0.439938	0.0250542	+	0	NA	intron (NM_177059, intron 4 of 15)	intron (NM_177059, intron 4 of 15)	105942	NR_046047	790909		NR_046047	ENSMUSG00000087668	Gm11186	-	predicted gene 11186	ncRNA
chr16:45470883-45471382	501	3.05331	0.213888	0.0248394	+	0	NA	intron (NM_001005854, intron 1 of 4)	intron (NM_001005854, intron 1 of 4)	21837	NM_001005854	208166		NM_001005854	ENSMUSG00000053182	Cd200l1	Gm1749|Gm609|iSEC2|isec1	CD200 molecule like 1	protein-coding
chr5:110967404-110967903	501	3.03661	0.459857	0.0144112	+	0	NA	intron (NM_001267622, intron 2 of 22)	intron (NM_001267622, intron 2 of 22)	-36491	NR_030482	735278		NR_030482	ENSMUSG00000076163	Mir701	Mirn701|mir-701|mmu-mir-701	microRNA 701	ncRNA
chr4:85006753-85007252	501	3.03063	0.459857	0.0143433	+	0	NA	intron (NM_175275, intron 12 of 25)	intron (NM_175275, intron 12 of 25)	122693	NM_175275	338349		NM_175275	ENSMUSG00000038070	Cntln	B430108F07Rik|D530005L17Rik	centlein, centrosomal protein	protein-coding
chr10:128832630-128833129	501	3.0087	0.322102	0.0140968	+	0	NA	intron (NM_001359406, intron 2 of 11)	ID_B1|SINE|B4	11115	NM_001359403	66118		NM_025364	ENSMUSG00000078427	Sarnp	1110005A23Rik|Cip29	SAP domain containing ribonucleoprotein	protein-coding
chr5:112041269-112041768	501	2.97533	0.00390668	0.0485221	+	0	NA	Intergenic	Intergenic	-114709	NR_166436	75640		NR_166436	ENSMUSG00000104538	1700016B01Rik	Gm42491	RIKEN cDNA 1700016B01 gene	ncRNA
chr11:66568292-66568791	501	2.97511	0.00289896	0.0524394	+	0	NA	Intergenic	Intergenic	-42415	NM_001034874	380702		NM_001034874	ENSMUSG00000053930	Shisa6	Gm879|ckamp52	shisa family member 6	protein-coding
chr10:125844862-125845361	501	2.95839	0.396947	0.0135452	+	0	NA	Intergenic	Intergenic	-121108	NM_177152	320398		NM_177152	ENSMUSG00000020105	Lrig3	9030421L11Rik|9130004I02Rik|9430095K15Rik|mKIAA3016	leucine-rich repeats and immunoglobulin-like domains 3	protein-coding
chr7:132982574-132983073	501	2.95291	0.440611	0.0245214	+	0	NA	exon (NM_207302, exon 9 of 10)	exon (NM_207302, exon 9 of 10)	32424	NM_001170744	13017		NM_009980	ENSMUSG00000030970	Ctbp2	D7Ertd45e|Gtrgeo6|Ribeye	C-terminal binding protein 2	protein-coding
chr17:36193479-36193978	501	2.94969	0.222161	0.035365	+	0	NA	Intergenic	Intergenic	-3577	NM_008208	15043		NM_008208	ENSMUSG00000054128	H2-T3	H-2T3|H2-Tw3|MumuTL|TL	histocompatibility 2, T region locus 3	protein-coding
chr12:106480462-106480961	501	2.9452	0.00205269	0.0421041	+	0	NA	Intergenic	Intergenic	-33045	NR_036593	76639		NR_036593	ENSMUSG00000092066	1700121N20Rik	-	RIKEN cDNA 1700121N20 gene	ncRNA
chr18:82921863-82922362	501	2.94074	0.322102	0.0133561	+	0	NA	intron (NM_001177464, intron 1 of 5)	B4|SINE|B4	-1552	NR_033307	75853		NR_033307	ENSMUSG00000118339	4930592I03Rik	-	RIKEN cDNA 4930592I03 gene	ncRNA
chr5:72068821-72069320	501	2.93842	0.173876	0.0335274	+	0	NA	intron (NM_001370968, intron 6 of 9)	intron (NM_001370968, intron 6 of 9)	99119	NM_001356611	27784		NM_178599	ENSMUSG00000029213	Commd8	D5Buc26e	COMM domain containing 8	protein-coding
chr7:16134911-16135410	501	2.92494	0.0976151	0.0319701	+	0	NA	intron (NM_148946, intron 2 of 9)	intron (NM_148946, intron 2 of 9)	5334	NM_001347561	110891		NM_148946	ENSMUSG00000030376	Slc8a2	Ncx2	solute carrier family 8 (sodium/calcium exchanger), member 2	protein-coding
chr3:99049265-99049764	501	2.92374	0.274382	0.0282386	+	0	NA	promoter-TSS (NR_110516)	promoter-TSS (NR_110516)	-308	NR_110516	102634753		NR_110516	ENSMUSG00000086833	Gm12440	-	predicted gene 12440	ncRNA
chr16:77093545-77094044	501	2.90764	0.27081	0.0286055	+	0	NA	intron (NM_013918, intron 18 of 23)	intron (NM_013918, intron 18 of 23)	79725	NM_013918	30940		NM_013918	ENSMUSG00000022867	Usp25	-	ubiquitin specific peptidase 25	protein-coding
chr18:8694118-8694617	501	2.90517	0.459857	0.0129821	+	0	NA	Intergenic	Intergenic	-518489	NM_008058	14370		NM_008058	ENSMUSG00000036904	Fzd8	Fz8	frizzled class receptor 8	protein-coding
chr14:43860442-43860941	501	2.89985	0.396947	0.0129269	+	0	NA	Intergenic	Intergenic	-41052	NM_007894	13586		NM_007894	ENSMUSG00000072601	Ear1	EAR-1|ECP 1|Raf1	eosinophil-associated, ribonuclease A family, member 1	protein-coding
chr5:125607301-125607800	501	2.8946	0.396947	0.0128728	+	0	NA	intron (NM_001190352, intron 1 of 8)	intron (NM_001190352, intron 1 of 8)	75132	NM_001190352	208151		NM_001190352	ENSMUSG00000070498	Tmem132b	mKIAA1786	transmembrane protein 132B	protein-coding
chr14:71963340-71963839	501	2.89161	0.439938	0.0172731	+	0	NA	Intergenic	Intergenic	106880	NR_046274	74667		NR_046274	ENSMUSG00000115304	4930434J06Rik	-	RIKEN cDNA 4930434J06 gene	ncRNA
chr4:137599665-137600164	501	2.86969	0.213888	0.0287331	+	0	NA	intron (NM_001355588, intron 1 of 26)	intron (NM_001355588, intron 1 of 26)	5742	NM_001355588	170707		NM_130879	ENSMUSG00000043411	Usp48	2810449C13Rik|D330022K21Rik|Usp31	ubiquitin specific peptidase 48	protein-coding
chr8:103447847-103448346	501	2.86507	0.250967	0.0179324	+	0	NA	Intergenic	Intergenic	-100562	NR_036588	69794		NR_036588	ENSMUSG00000110340	1600027J07Rik	-	RIKEN cDNA 1600027J07 gene	ncRNA
chr6:82012156-82012655	501	2.86431	0.183662	0.0397878	+	0	NA	Intergenic	Intergenic	21564	NR_157232	100504740		NR_157232	ENSMUSG00000107412	Gm20383	-	predicted gene, 20383	ncRNA
chr8:49379248-49379747	501	2.86202	0.396947	0.0125406	+	0	NA	Intergenic	Charlie24|DNA|hAT-Charlie	-704807	NM_001145937	23965		NM_011857	ENSMUSG00000031561	Tenm3	2610100B16Rik|Odz1|Odz3|Ten-m3|mKIAA1455	teneurin transmembrane protein 3	protein-coding
chr2:79174209-79174708	501	2.85664	0.183662	0.0273449	+	0	NA	Intergenic	Intergenic	-80968	NM_010576	16401		NM_010576	ENSMUSG00000027009	Itga4	CD49D|Itga4B	integrin alpha 4	protein-coding
chr6:31948042-31948541	501	2.8458	0.380792	0.0151	+	0	NA	Intergenic	Intergenic	-101997	NM_029587	76382		NM_029587	ENSMUSG00000029766	1700012A03Rik	-	RIKEN cDNA 1700012A03 gene	protein-coding
chr3:18695401-18695900	501	2.84317	0.459857	0.0123519	+	0	NA	Intergenic	Intergenic	-52555	NR_166210	102632812		NR_166210		Gm30789	-	predicted gene, 30789	ncRNA
chr6:42714966-42715465	501	2.83563	0.459857	0.0122771	+	0	NA	Intergenic	RLTR17|LTR|ERVK	-5100	NM_001355770	77574		NM_029930	ENSMUSG00000036667	Tcaf1	2810407D09Rik|3321401G04Rik|A230020K05Rik|Fam115a	TRPM8 channel-associated factor 1	protein-coding
chr4:129298511-129299010	501	2.83394	0.313597	0.02004	+	0	NA	intron (NM_023485, intron 2 of 4)	intron (NM_023485, intron 2 of 4)	11139	NM_023485	68828		NM_023485	ENSMUSG00000001333	Sync	1110057H03Rik|SNIP4	syncoilin	protein-coding
chr17:35509222-35509721	501	2.81415	0.173876	0.0252735	+	0	NA	exon (NM_001252452, exon 3 of 5)	exon (NM_001252452, exon 3 of 5)	664	NM_001252452	18999		NM_013633	ENSMUSG00000024406	Pou5f1	NF-A3|Oct-3|Oct-3/4|Oct-4|Oct3|Oct3/4|Oct4|Otf-3|Otf-4|Otf3|Otf3-rs7|Otf3g|Otf4	POU domain, class 5, transcription factor 1	protein-coding
chr17:84052367-84052866	501	2.81041	0.459857	0.0120297	+	0	NA	Intergenic	Intergenic	-26044	NR_045458	74473		NR_045458	ENSMUSG00000117571	4933433H22Rik	-	RIKEN cDNA 4933433H22 gene	ncRNA
chr6:35859349-35859848	501	2.79635	0.213888	0.0260521	+	0	NA	Intergenic	Intergenic	-319710	NM_008098	14489		NM_008098	ENSMUSG00000029840	Mtpn	5033418D15Rik|Gcdp|V1	myotrophin	protein-coding
chr6:31386016-31386515	501	2.78289	0.459857	0.0117646	+	0	NA	intron (NR_040300, intron 2 of 2)	intron (NR_040300, intron 2 of 2)	12508	NR_040300	100503869		NR_040300		Mkln1os	Gm13845	muskelin 1, intracellular mediator containing kelch motifs, opposite strand	ncRNA
chr4:95557218-95557717	501	2.76509	1.6e-05	0.0797977	+	0	NA	promoter-TSS (NM_001113412)	promoter-TSS (NM_001113412)	-40	NM_001113412	75578		NM_029347	ENSMUSG00000028573	Fggy	2310009E04Rik	FGGY carbohydrate kinase domain containing	protein-coding
chr11:110781651-110782150	501	2.76396	0.00975859	0.05476	+	0	NA	Intergenic	Intergenic	-186133	NM_010604	16517		NM_010604	ENSMUSG00000051497	Kcnj16	6430410F18Rik|Kir5.1	potassium inwardly-rectifying channel, subfamily J, member 16	protein-coding
chr14:50903829-50904328	501	2.75269	0.173876	0.0214312	+	0	NA	Intergenic	Intergenic	-6595	NM_001370764	546611		NM_001166651	ENSMUSG00000090799	Klhl33	EG546611	kelch-like 33	protein-coding
chr16:43965974-43966473	501	2.74134	0.0148402	0.0439931	+	0	NA	3' UTR (NM_001007460, exon 5 of 5)	3' UTR (NM_001007460, exon 5 of 5)	13586	NM_001007460	332175		NM_001007460	ENSMUSG00000036304	Zdhhc23	DHHC-23|Gm1751|Gm779|nidd	zinc finger, DHHC domain containing 23	protein-coding
chr9:59202674-59203173	501	2.71204	0.459857	0.0111049	+	0	NA	Intergenic	Tigger19a|DNA|TcMar-Tigger	-88649	NM_028121	72141		NM_028121	ENSMUSG00000025236	Adpgk	2610017G09Rik|Adp-gk	ADP-dependent glucokinase	protein-coding
chr2:3172605-3173104	501	2.71024	0.0138347	0.0547131	+	0	NA	intron (NM_001347067, intron 1 of 7)	intron (NM_001347067, intron 1 of 7)	54169	NM_001347067	269233		NM_001081161	ENSMUSG00000050530	Fam171a1	9630050M13Rik	family with sequence similarity 171, member A1	protein-coding
chr2:138245817-138246316	501	2.70502	0.381448	0.016016	+	0	NA	Intergenic	LTR16C|LTR|ERVL	-10518	NM_001025431	228662		NM_145534	ENSMUSG00000062098	Btbd3	mKIAA0952	BTB domain containing 3	protein-coding
chr8:34320014-34320513	501	2.70111	0.022038	0.0400924	+	0	NA	Intergenic	Intergenic	103433	NR_166073	102636691		NR_166073	ENSMUSG00000100605	Gm29243	-	predicted gene 29243	ncRNA
chr11:21010875-21011374	501	2.69257	0.213888	0.0239366	+	0	NA	Intergenic	Intergenic	-80200	NM_023324	67245		NM_023324	ENSMUSG00000020134	Peli1	2810468L03Rik|A930031K15Rik|D11Ertd676e	pellino 1	protein-coding
chr5:142874865-142875364	501	2.6893	0.396947	0.0109	+	0	NA	intron (NM_001033312, intron 4 of 4)	ID_B1|SINE|B4	20124	NM_001033312	231863		NM_001033312	ENSMUSG00000066640	Fbxl18	B130019G13Rik|C330021B20Rik	F-box and leucine-rich repeat protein 18	protein-coding
chrX:75744416-75744915	501	2.66952	0.000312165	0.0859401	+	0	NA	intron (NR_029443, intron 5 of 8)	intron (NR_029443, intron 5 of 8)	20034	NR_029443	74396		NR_029443	ENSMUSG00000087396	4933407K13Rik	A130080L05Rik|Dxz4	RIKEN cDNA 4933407K13 gene	ncRNA
chr2:162866626-162867125	501	2.64739	0.213888	0.0223071	+	0	NA	Intergenic	Intergenic	-64633	NM_026499	67996		NM_026499	ENSMUSG00000016921	Srsf6	1210001E11Rik|Sfrs6	serine and arginine-rich splicing factor 6	protein-coding
chr7:101425855-101426354	501	2.64499	0.322102	0.0165252	+	0	NA	intron (NM_001008548, intron 1 of 30)	intron (NM_001008548, intron 1 of 30)	4413	NR_152192
chr1:92850906-92851405	501	2.6416	0.459857	0.0104805	+	0	NA	TTS (NR_029559)	TTS (NR_029559)	777	NR_029559	387167		NR_029559	ENSMUSG00000065470	Mir149	Mirn149|mir-149|mmu-mir-149	microRNA 149	ncRNA
chr5:146861587-146862086	501	2.6395	0.439938	0.0127587	+	0	NA	Intergenic	Intergenic	16765	NM_026864	68895		NM_026864	ENSMUSG00000029641	Rasl11a	1110065D03Rik	RAS-like, family 11, member A	protein-coding
chr5:129138538-129139037	501	2.63697	0.128837	0.0531024	+	0	NA	intron (NM_001081342, intron 10 of 25)	intron (NM_001081342, intron 10 of 25)	42037	NM_001081342	243277		NM_177734	ENSMUSG00000044017	Adgrd1	E230012M21Rik|Gpr133	adhesion G protein-coupled receptor D1	protein-coding
chr6:118465476-118465975	501	2.62535	0.440611	0.0151287	+	0	NA	intron (NM_011763, intron 5 of 5)	intron (NM_011763, intron 5 of 5)	-10219	NM_001361901	72720		NM_028335	ENSMUSG00000030145	Zfp248	2810037F07Rik|E130106N01Rik	zinc finger protein 248	protein-coding
chr17:36178934-36179433	501	2.62088	0.183662	0.0290404	+	0	NA	non-coding (NR_033619, exon 1 of 1)	non-coding (NR_033619, exon 1 of 1)	406	NR_033619	625785		NR_033619		Gm6623	EG625785	akirin 1 pseudogene	pseudo
chr1:140183282-140183781	501	2.60089	0.0777662	0.0259137	+	0	NA	promoter-TSS (NM_009888)	promoter-TSS (NM_009888)	-120	NM_009888	12628		NM_009888	ENSMUSG00000026365	Cfh	Mud-1|NOM|Sas-1|Sas1	complement component factor h	protein-coding
chrX:163038841-163039340	501	2.58255	0.328243	0.0266294	+	0	NA	intron (NR_038088, intron 3 of 5)	(TG)n|Simple_repeat|Simple_repeat	-74491	NM_009789	12309		NM_009789	ENSMUSG00000040808	S100g	CABP1|CaBP-D9K|Cabp9k|Calb3	S100 calcium binding protein G	protein-coding
chr14:15926947-15927446	501	2.56856	0.282695	0.0334764	+	0	NA	Intergenic	Intergenic	316135	NM_001359883	71147		NM_027695	ENSMUSG00000021786	Oxsm	4933425A18Rik	3-oxoacyl-ACP synthase, mitochondrial	protein-coding
chr15:12853384-12853883	501	2.55848	0.152352	0.0478856	+	0	NA	intron (NM_001130149, intron 10 of 34)	intron (NM_001130149, intron 10 of 34)	28818	NM_026799	14000		NM_026799	ENSMUSG00000022191	Drosha	1110013A17Rik|Etohi2|Rn3|Rnasen	drosha, ribonuclease type III	protein-coding
chr11:120159701-120160200	501	2.55488	0.440611	0.0143103	+	0	NA	Intergenic	Intergenic	-8599	NM_001164802	72055		NM_024249	ENSMUSG00000061306	Slc38a10	1810073N04Rik	solute carrier family 38, member 10	protein-coding
chr17:28400633-28401132	501	2.55402	0.313597	0.0156395	+	0	NA	3' UTR (NM_010220, exon 11 of 11)	3' UTR (NM_010220, exon 11 of 11)	-35666	NM_021478	22157		NM_021478	ENSMUSG00000037446	Tulp1	Tulp1l	TUB like protein 1	protein-coding
chr14:49814539-49815038	501	2.55089	0.396947	0.0231772	+	0	NA	Intergenic	MMERVK9E_I-int|LTR|ERVK	12003	NR_164329	667006		NR_164329	ENSMUSG00000121358	Gm8417	EG667006	predicted gene 8417	pseudo
chr16:12796679-12797178	501	2.54625	0.459857	0.00968227	+	0	NA	Intergenic	Intergenic	-14462	NR_040507	75493		NR_040507	ENSMUSG00000101565	1700003L19Rik	-	RIKEN cDNA 1700003L19 gene	ncRNA
chr2:28517624-28518123	501	2.52934	0.103175	0.0337411	+	0	NA	intron (NM_009058, intron 1 of 17)	intron (NM_009058, intron 1 of 17)	4706	NM_009058	19730		NM_009058	ENSMUSG00000026821	Ralgds	Gnds|Rgds|mKIAA1308	ral guanine nucleotide dissociation stimulator	protein-coding
chr6:83188526-83189025	501	2.52035	0.459857	0.0172373	+	0	NA	intron (NM_007835, intron 7 of 31)	intron (NM_007835, intron 7 of 31)	2829	NM_001347310	13191		NM_007835	ENSMUSG00000031865	Dctn1	DAP-150|DP-150|Glued|p150|p150-glued|p150<glued>	dynactin 1	protein-coding
chr1:136727766-136728265	501	2.51879	0.381448	0.013737	+	0	NA	Intergenic	Intergenic	31804	NR_037986	100503474		NR_037986		Platr22	Gm16880	pluripotency associated transcript 22	ncRNA
chr4:40473027-40473526	501	2.51447	0.459857	0.0214527	+	0	NA	5' UTR (NM_177175, exon 1 of 2)	5' UTR (NM_177175, exon 1 of 2)	146	NM_001166009	320500		NM_177175	ENSMUSG00000046593	Tmem215	A930001M12Rik	transmembrane protein 215	protein-coding
chr4:124593054-124593553	501	2.51415	0.104519	0.0345557	+	0	NA	intron (NR_168006, intron 1 of 10)	intron (NR_168006, intron 1 of 10)	24124	NR_045819	108809		NR_045819		4933407E24Rik	-	RIKEN cDNA 4933407E24 gene	ncRNA
chr17:35509828-35510327	501	2.50779	0.196257	0.0113374	+	0	NA	exon (NM_001252452, exon 4 of 5)	exon (NM_001252452, exon 4 of 5)	1270	NM_001252452	18999		NM_013633	ENSMUSG00000024406	Pou5f1	NF-A3|Oct-3|Oct-3/4|Oct-4|Oct3|Oct3/4|Oct4|Otf-3|Otf-4|Otf3|Otf3-rs7|Otf3g|Otf4	POU domain, class 5, transcription factor 1	protein-coding
chr14:65801801-65802300	501	2.50494	0.332933	0.0270529	+	0	NA	Intergenic	Intergenic	-3861	NM_023209	52033		NM_023209	ENSMUSG00000022033	Pbk	2810434B10Rik|D14Ertd732e|TOPK	PDZ binding kinase	protein-coding
chr1:34433092-34433591	501	2.47876	0.184498	0.0276692	+	0	NA	promoter-TSS (NR_039562)	promoter-TSS (NR_039562)	-142	NR_039562	100628580		NR_039562	ENSMUSG00000092852	Mir5103	mir-5103|mmu-mir-5103|mu-mir-5103	microRNA 5103	ncRNA
chr15:98012770-98013269	501	2.46605	0.459857	0.00905059	+	0	NA	Intergenic	Intergenic	-8295	NM_001113515	12824		NM_031163	ENSMUSG00000022483	Col2a1	Col2|Col2a|Col2a-1|Del1|Dmm|Lpk|M100413|Rgsc413|Rgsc856	collagen, type II, alpha 1	protein-coding
chr2:169483801-169484300	501	2.4639	0.460836	0.0219559	+	0	NA	intron (NR_166520, intron 4 of 6)	intron (NR_166520, intron 4 of 6)	22127	NR_166520	102637316		NR_166520	ENSMUSG00000087074	Gm14249	Gm38497	predicted gene 14249	ncRNA
chrX:75750318-75750817	501	2.45127	0.00325979	0.0644556	+	0	NA	intron (NR_029443, intron 4 of 8)	intron (NR_029443, intron 4 of 8)	14132	NR_029443	74396		NR_029443	ENSMUSG00000087396	4933407K13Rik	A130080L05Rik|Dxz4	RIKEN cDNA 4933407K13 gene	ncRNA
chr10:19835831-19836330	501	2.43562	0.0967689	0.0453205	+	0	NA	Intergenic	Intergenic	15379	NM_029529	76157		NM_029529	ENSMUSG00000050473	Slc35d3	6230421J19Rik|Frcl1	solute carrier family 35, member D3	protein-coding
chr7:86742409-86742908	501	2.42746	0.324751	0.0182171	+	0	NA	intron (NM_016770, intron 10 of 18)	intron (NM_016770, intron 10 of 18)	33206	NM_001159706	53320		NM_016770	ENSMUSG00000001773	Folh1	GCP2|mopsm	folate hydrolase 1	protein-coding
chr8:126032694-126033193	501	2.41842	0.396947	0.025702	+	0	NA	Intergenic	B4A|SINE|B4	37841	NM_008430	16525		NM_008430	ENSMUSG00000033998	Kcnk1	TWIK-1	potassium channel, subfamily K, member 1	protein-coding
chr1:34387849-34388348	501	2.4171	0.439938	0.0104705	+	0	NA	Intergenic	Intergenic	45101	NR_039562	100628580		NR_039562	ENSMUSG00000092852	Mir5103	mir-5103|mmu-mir-5103|mu-mir-5103	microRNA 5103	ncRNA
chr9:56180319-56180818	501	2.41485	0.00303524	0.0628331	+	0	NA	Intergenic	Intergenic	-19498	NM_019793	56434		NM_019793	ENSMUSG00000032324	Tspan3	1700055K04Rik|TM4-A|Tm4sf8	tetraspanin 3	protein-coding
chr12:84350780-84351279	501	2.40814	0.440902	0.0150512	+	0	NA	intron (NM_001358283, intron 5 of 8)	MurERV4-int|LTR|ERVK	10799	NM_001358283	217705		NM_172581	ENSMUSG00000021234	Fam161b	9330169D17|9830169C18Rik	family with sequence similarity 161, member B	protein-coding
chr5:53848536-53849035	501	2.40411	0.459857	0.0184968	+	0	NA	intron (NM_144517, intron 10 of 20)	intron (NM_144517, intron 10 of 20)	39158	NM_144517	67249		NM_144517	ENSMUSG00000039178	Tbc1d19	2810453K03Rik	TBC1 domain family, member 19	protein-coding
chr18:52808296-52808795	501	2.40338	0.226013	0.0296651	+	0	NA	intron (NM_001199154, intron 1 of 10)	intron (NM_001199154, intron 1 of 10)	-16765	NM_001367923	113939900		NM_001367923	ENSMUSG00000118407	Gm50457	Ancv1r|Gm51263	predicted gene, 50457	protein-coding
chr9:112102392-112102891	501	2.37988	0.396947	0.0175344	+	0	NA	intron (NM_001362041, intron 19 of 20)	intron (NM_001362041, intron 19 of 20)	16070	NR_029823	723815		NR_029823	ENSMUSG00000065441	Mir128-2	Mirn128-2|Mirn128b|mir-128-2|mir-128b	microRNA 128-2	ncRNA
chr14:59533892-59534391	501	2.37968	0.459857	0.0245932	+	0	NA	intron (NM_001360592, intron 9 of 10)	intron (NM_001360592, intron 9 of 10)	55190	NM_001360593	69008		NM_026908	ENSMUSG00000021981	Cab39l	1500031K13Rik|2810425O13Rik|4930520C08Rik|MO2L	calcium binding protein 39-like	protein-coding
chr9:62726397-62726896	501	2.37897	0.461591	0.0225884	+	0	NA	intron (NM_176922, intron 2 of 29)	intron (NM_176922, intron 2 of 29)	48791	NM_176922	319480		NM_176922	ENSMUSG00000032243	Itga11	4732459H24Rik	integrin alpha 11	protein-coding
chr1:171449661-171450160	501	2.3773	0.281734	0.0267668	+	0	NA	intron (NM_172647, intron 1 of 9)	MIR|SINE|MIR	12349	NM_172647	16456		NM_172647	ENSMUSG00000038235	F11r	9130004G24|ESTM33|JAM|JAM-1|JAM-A|Jcam|Jcam1|Ly106	F11 receptor	protein-coding
chr12:86426262-86426761	501	2.36824	0.396947	0.0083262	+	0	NA	intron (NM_011934, intron 1 of 6)	(TG)n|Simple_repeat|Simple_repeat	4867	NM_011934	26380		NM_011934	ENSMUSG00000021255	Esrrb	Err2|Errb|Estrrb|Nr3b2	estrogen related receptor, beta	protein-coding
chr15:96020381-96020880	501	2.36668	0.314048	0.0191122	+	0	NA	Intergenic	Intergenic	58923	NR_126493	402773		NM_001033483	ENSMUSG00000078925	D030018L15Rik	-	nuclear receptor coactivator 2 pseudogene	pseudo
chr9:9269258-9269757	501	2.36476	0.396947	0.0150334	+	0	NA	Intergenic	Intergenic	-30480	NM_001372569	71544		NM_027823	ENSMUSG00000050730	Arhgap42	9030420J04Rik	Rho GTPase activating protein 42	protein-coding
chr4:100412274-100412773	501	2.36254	0.1313	0.0341722	+	0	NA	intron (NM_013845, intron 7 of 8)	intron (NM_013845, intron 7 of 8)	-66344	NM_001033773	381534		NM_001033773	ENSMUSG00000069733	Ube2u	-	ubiquitin-conjugating enzyme E2U (putative)	protein-coding
chr3:36618096-36618595	501	2.35756	0.27081	0.0200226	+	0	NA	Intergenic	Intergenic	-4956	NM_027810	71492		NM_027810	ENSMUSG00000037325	Bbs7	8430406N16Rik	Bardet-Biedl syndrome 7	protein-coding
chr17:49545986-49546485	501	2.345	0.396947	0.0244945	+	0	NA	intron (NM_001008231, intron 1 of 25)	intron (NM_001008231, intron 1 of 25)	18075	NM_001379371	76441		NM_001008231	ENSMUSG00000040260	Daam2	2310016D11Rik	dishevelled associated activator of morphogenesis 2	protein-coding
chr2:9750013-9750512	501	2.33154	0.396947	0.024636	+	0	NA	Intergenic	Intergenic	128338	NM_001355111	14462		NM_008091	ENSMUSG00000015619	Gata3	Gata-3|jal	GATA binding protein 3	protein-coding
chr14:51358174-51358673	501	2.3147	0.396947	0.0215995	+	0	NA	Intergenic	CpG	-12934	NR_045736	75377		NR_045736	ENSMUSG00000115540	4930597G03Rik	-	RIKEN cDNA 4930597G03 gene	ncRNA
chr3:66169838-66170337	501	2.30339	0.0920541	0.055549	+	0	NA	intron (NM_145820, intron 7 of 13)	intron (NM_145820, intron 7 of 13)	-49800	NM_008987	19288		NM_008987	ENSMUSG00000027832	Ptx3	TSG-14	pentraxin related gene	protein-coding
chr12:51591471-51591970	501	2.29804	0.322102	0.028243	+	0	NA	Intergenic	Intergenic	-1621	NM_001198835	12810		NM_007728	ENSMUSG00000020953	Coch	Coch-5B2|D12H14S564E	cochlin	protein-coding
chr5:90562644-90563143	501	2.29436	0.460762	0.0192932	+	0	NA	intron (NM_001252661, intron 1 of 13)	Lx9|LINE|L1	1684	NM_001252661	622307		NM_001252661	ENSMUSG00000070690	Albfm1	5830473C10Rik|Arg|Gm17754	albumin superfamily member 1	protein-coding
chr8:30643201-30643700	501	2.26991	0.396947	0.0306211	+	0	NA	Intergenic	Intergenic	75055	NR_045856	71314		NR_045856	ENSMUSG00000097044	4933433F19Rik	-	RIKEN cDNA 4933433F19 gene	ncRNA
chr6:51932945-51933444	501	2.26877	0.152352	0.0222434	+	0	NA	intron (NM_018773, intron 4 of 12)	intron (NM_018773, intron 4 of 12)	79355	NM_018773	54353		NM_018773	ENSMUSG00000059182	Skap2	2610021A10Rik|RA70|SKAP-HOM|Saps|Scap2|mSKAP55R	src family associated phosphoprotein 2	protein-coding
chr3:29689311-29689810	501	2.25748	0.397433	0.030031	+	0	NA	intron (NM_029412, intron 13 of 14)	intron (NM_029412, intron 13 of 14)	52816	NR_105796	102466637		NR_105796	ENSMUSG00000098315	Mir21b	Gm27951|mmu-mir-21b	microRNA 21b	ncRNA
chr17:36157893-36158392	501	2.25278	0.440611	0.0123804	+	0	NA	intron (NR_033517, intron 2 of 3)	CpG	10395	NM_001081032	667977		NM_001081032	ENSMUSG00000073402	H2-T26	EG667977|Gm8909|H-2T5|H2-T5|H2-Tw5l|H2-gs17	histocompatibility 2, T region locus 26	protein-coding
chrX:75754603-75755102	501	2.2131	0.185435	0.0305936	+	0	NA	intron (NR_029443, intron 3 of 8)	intron (NR_029443, intron 3 of 8)	9847	NR_029443	74396		NR_029443	ENSMUSG00000087396	4933407K13Rik	A130080L05Rik|Dxz4	RIKEN cDNA 4933407K13 gene	ncRNA
chr10:88166694-88167193	501	2.20362	0.396947	0.0313931	+	0	NA	intron (NM_028334, intron 5 of 9)	intron (NM_028334, intron 5 of 9)	19872	NM_028334	69736		NM_027191	ENSMUSG00000035351	Nup37	2410003L22Rik|2810039M17Rik	nucleoporin 37	protein-coding
chr2:56629658-56630157	501	2.19591	0.440902	0.0124681	+	0	NA	Intergenic	L1_Rod|LINE|L1	-155904	NR_105751	102465169		NR_105751	ENSMUSG00000098437	Mir195b	Gm27491|mmu-mir-195b	microRNA 195b	ncRNA
chr14:25805746-25806245	501	2.19178	0.427611	0.0349767	+	0	NA	Intergenic	Intergenic	-36160	NM_013469	11744		NM_013469	ENSMUSG00000021866	Anxa11	100039484|100039503|A830099O17Rik|Anx11|Gm2260|Gm2274	annexin A11	protein-coding
chr9:62622066-62622565	501	2.19099	0.226726	0.0268129	+	0	NA	Intergenic	Intergenic	-55540	NM_176922	319480		NM_176922	ENSMUSG00000032243	Itga11	4732459H24Rik	integrin alpha 11	protein-coding
chrX:75734555-75735054	501	2.18667	0.083658	0.0530637	+	0	NA	intron (NR_029443, intron 7 of 8)	intron (NR_029443, intron 7 of 8)	29895	NR_029443	74396		NR_029443	ENSMUSG00000087396	4933407K13Rik	A130080L05Rik|Dxz4	RIKEN cDNA 4933407K13 gene	ncRNA
chr3:121471807-121472306	501	2.18626	0.396947	0.0130513	+	0	NA	intron (NM_145394, intron 12 of 14)	intron (NM_145394, intron 12 of 14)	45515	NM_028044	71994		NM_028044	ENSMUSG00000053931	Cnn3	1600014M03Rik|Calpo3	calponin 3, acidic	protein-coding
chr1:170477608-170478107	501	2.18505	0.142834	0.0315722	+	0	NA	intron (NR_154593, intron 2 of 9)	intron (NR_154593, intron 2 of 9)	79253	NR_154593	70729		NM_027528	ENSMUSG00000038473	Nos1ap	6330408P19Rik|Capon	nitric oxide synthase 1 (neuronal) adaptor protein	protein-coding
chr9:87346317-87346816	501	2.17748	0.224729	0.0482845	+	0	NA	Intergenic	Intergenic	-91034	NM_199316	382090		NM_199316	ENSMUSG00000056919	Cep162	4922501C03Rik|mKIAA1009	centrosomal protein 162	protein-coding
chr17:28931757-28932256	501	2.17222	0.328243	0.0146679	+	0	NA	Intergenic	Intergenic	10256	NM_153390	69307		NM_153390	ENSMUSG00000045378	Pxt1	1700001G18Rik|Stepp	peroxisomal, testis specific 1	protein-coding
chr19:6411208-6411707	501	2.17078	0.460564	0.0191884	+	0	NA	intron (NM_011242, intron 12 of 16)	L1ME3G|LINE|L1	-7299	NM_020253	18190		NM_020253	ENSMUSG00000033768	Nrxn2	6430591O13Rik|mKIAA0921	neurexin II	protein-coding
chrX:85981022-85981521	501	2.16695	0.322102	0.0360928	+	0	NA	Intergenic	Intergenic	-62928	NM_028554	73495		NM_028554	ENSMUSG00000035454	Samt3	1700072E05Rik	spermatogenesis associated multipass transmembrane protein 3	protein-coding
chr3:70003859-70004358	501	2.16326	0.462695	0.0210633	+	0	NA	Intergenic	Intergenic	-3505	NM_001018031	229389		NM_001018031	ENSMUSG00000027788	Otol1	Gm414	otolin 1	protein-coding
chr11:112839680-112840179	501	2.16249	0.396947	0.0237566	+	0	NA	Intergenic	Intergenic	-14801	NR_130164	76393		NR_130164		1700012H19Rik	-	RIKEN cDNA 1700012H19 gene	ncRNA
chr7:64271887-64272386	501	2.15922	0.459857	0.0176435	+	0	NA	Intergenic	Lx9|LINE|L1	-15534	NM_172742	233315		NM_172742	ENSMUSG00000030522	Mtmr10	-	myotubularin related protein 10	protein-coding
chr12:28724250-28724749	501	2.15325	0.228245	0.0232573	+	0	NA	intron (NM_178811, intron 3 of 11)	intron (NM_178811, intron 3 of 11)	25901	NM_001161411	217449		NM_178811	ENSMUSG00000020628	Trappc12	CGI-87|D930014A20Rik|Ttc15	trafficking protein particle complex 12	protein-coding
chr18:87583603-87584102	501	2.1203	0.154862	0.0436657	+	0	NA	Intergenic	Intergenic	871541	NM_001361145	12405		NM_172633	ENSMUSG00000024647	Cbln2	6330593N19Rik|A730004O05	cerebellin 2 precursor protein	protein-coding
chr12:103513020-103513519	501	2.11323	7.34e-05	0.114133	+	0	NA	Intergenic	Intergenic	-19296	NM_028980	74521		NM_028980	ENSMUSG00000021209	Ppp4r4	8430415E04Rik|mKIAA1622	protein phosphatase 4, regulatory subunit 4	protein-coding
chr11:118176674-118177173	501	2.11292	0.381448	0.0294062	+	0	NA	intron (NR_166155, intron 11 of 13)	intron (NR_166155, intron 11 of 13)	25807	NR_166155	19157		NM_011180	ENSMUSG00000017132	Cyth1	CLM1|CTH-1|CYTIP|Pscd1	cytohesin 1	protein-coding
chr4:32386976-32387475	501	2.10944	0.477229	0.0251823	+	0	NA	Intergenic	Intergenic	-30210	NM_001109661	12014		NM_007521	ENSMUSG00000040270	Bach2	E030004N02Rik	BTB and CNC homology, basic leucine zipper transcription factor 2	protein-coding
chr8:81812379-81812878	501	2.10775	0.2864	0.0237677	+	0	NA	intron (NM_001024617, intron 7 of 24)	intron (NM_001024617, intron 7 of 24)	470066	NM_001297596	234515		NM_001024617	ENSMUSG00000037940	Inpp4b	E130107I17Rik	inositol polyphosphate-4-phosphatase, type II	protein-coding
chr9:75214959-75215458	501	2.10742	0.185435	0.0254679	+	0	NA	exon (NM_010864, exon 39 of 41)	exon (NM_010864, exon 39 of 41)	-16806	NM_001081322	208943		NM_145366	ENSMUSG00000033590	Myo5c	9130003O20Rik|C330029I24	myosin VC	protein-coding
chr5:38166245-38166744	501	2.10126	0.283354	0.0271022	+	0	NA	Intergenic	Intergenic	-6751	NM_001359091	18196		NM_010942	ENSMUSG00000029126	Nsg1	Neep21|m234|p21	neuron specific gene family member 1	protein-coding
chr15:81879565-81880064	501	2.09772	0.459857	0.0132825	+	0	NA	intron (NM_080633, intron 1 of 17)	intron (NM_080633, intron 1 of 17)	7351	NM_080633	11429		NM_080633	ENSMUSG00000022477	Aco2	Aco-2|Aco3|D10Wsu183e|Irp1	aconitase 2, mitochondrial	protein-coding
chr11:22560494-22560993	501	2.09653	0.380792	0.0246242	+	0	NA	Intergenic	Intergenic	48460	NM_153596	103765		NM_153596	ENSMUSG00000049904	Tmem17	-	transmembrane protein 17	protein-coding
chr2:163965114-163965613	501	2.09503	0.226013	0.0201341	+	0	NA	Intergenic	Intergenic	-29834	NM_018753	54401		NM_018753	ENSMUSG00000018326	Ywhab	1300003C17Rik|14-3-3b	tyrosine 3-monooxygenase/tryptophan 5-monooxygenase activation protein, beta polypeptide	protein-coding
chr8:18506324-18506823	501	2.08952	0.347883	0.0218752	+	0	NA	Intergenic	Intergenic	-88558	NM_173189	244329		NM_173189	ENSMUSG00000039842	Mcph1	5430437K10Rik|BRIT1|D030046N04Rik|MCT|Tg(HLA-A2.1)1Enge	microcephaly, primary autosomal recessive 1	protein-coding
chr8:88060017-88060516	501	2.08059	0.48985	0.0308579	+	0	NA	intron (NR_151771, intron 6 of 7)	intron (NR_151771, intron 6 of 7)	58341	NR_151771	100040328		NR_151771		Gm2716	4933416k23	predicted gene 2716	ncRNA
chr1:154196826-154197325	501	2.06131	0.213888	0.0318564	+	0	NA	Intergenic	Intergenic	-4112	NM_001204908	100503355		NM_001204908	ENSMUSG00000066797	Zfp648	Gm10178|Gm203	zinc finger protein 648	protein-coding
chr10:21110098-21110597	501	2.04383	0.224729	0.013485	+	0	NA	Intergenic	Intergenic	50637	NM_001198914	17863		NM_010848	ENSMUSG00000019982	Myb	c-myb	myeloblastosis oncogene	protein-coding
chr2:156584673-156585172	501	2.03123	0.441785	0.0227893	+	0	NA	Intergenic	Intergenic	28500	NR_040372	100504350		NR_040372	ENSMUSG00000086118	Gm14169	-	predicted gene 14169	ncRNA
chr1:57206834-57207333	501	2.02046	0.461893	0.0170859	+	0	NA	intron (NR_037990, intron 4 of 6)	G-rich|Low_complexity|Low_complexity	7913	NR_037990	407809		NR_037990	ENSMUSG00000101429	BC055402	-	cDNA sequence BC055402	ncRNA
chr9:13595303-13595802	501	2.019	0.447562	0.0416093	+	0	NA	Intergenic	Intergenic	-24437	NM_001013813	270118		NM_173776	ENSMUSG00000031925	Maml2	5930431H10	mastermind like transcriptional coactivator 2	protein-coding
chr7:127364251-127364750	501	2.01411	0.284712	0.0174474	+	0	NA	Intergenic	(TG)n|Simple_repeat|Simple_repeat	11550	NM_175560	269997		NM_175560	ENSMUSG00000054381	Zfp747	6430604K15Rik	zinc finger protein 747	protein-coding
chr11:51605205-51605704	501	2.01337	0.154862	0.0198052	+	0	NA	intron (NM_001048061, intron 3 of 7)	intron (NM_001048061, intron 3 of 7)	1427	NM_010448	15384		NM_010448	ENSMUSG00000020358	Hnrnpab	3010025C11Rik|CBF-A|Cgbfa|Hnrpab	heterogeneous nuclear ribonucleoprotein A/B	protein-coding
chr11:60222114-60222613	501	2.01266	0.459857	0.0335192	+	0	NA	intron (NM_001358315, intron 1 of 18)	intron (NM_001358315, intron 1 of 18)	218	NM_001358315	20787		NM_011480	ENSMUSG00000020538	Srebf1	ADD1|SREBP1|bHLHd1	sterol regulatory element binding transcription factor 1	protein-coding
chr16:28841006-28841505	501	2.00243	0.434361	0.0276591	+	0	NA	intron (NM_177718, intron 1 of 1)	MER5A|DNA|hAT-Charlie	-88012	NM_010199	14167		NM_010199	ENSMUSG00000022523	Fgf12	B230343J05Rik|FGF-12|FHF-1|Fgf1a|Fhf1	fibroblast growth factor 12	protein-coding
chr6:91345875-91346374	501	1.99397	0.0163474	0.0497428	+	0	NA	Intergenic	Intergenic	65229	NM_009527	22421		NM_009527	ENSMUSG00000030093	Wnt7a	Wnt-7a|px|tw	wingless-type MMTV integration site family, member 7A	protein-coding
chr2:138648428-138648927	501	1.98833	0.226726	0.0219928	+	0	NA	Intergenic	Intergenic	-171252	NR_035477	100316816		NR_035477	ENSMUSG00000088983	Mir1952	mmu-mir-1952	microRNA 1952	ncRNA
chr8:70820754-70821253	501	1.98754	0.396947	0.0288252	+	0	NA	3' UTR (NM_008353, exon 16 of 16)	3' UTR (NM_008353, exon 16 of 16)	12554	NM_008353	16161		NM_008353	ENSMUSG00000000791	Il12rb1	CD212|IL-12R-beta-1|IL-12R[b]	interleukin 12 receptor, beta 1	protein-coding
chr17:76111786-76112285	501	1.98289	0.0108581	0.0493378	+	0	NA	Intergenic	Intergenic	251012	NR_033456	100043885		NR_033456	ENSMUSG00000117539	Gm4710	-	predicted gene 4710	ncRNA
chr17:10441372-10441871	501	1.98143	0.154862	0.0527781	+	0	NA	intron (NM_027032, intron 4 of 4)	intron (NM_027032, intron 4 of 4)	-14595	NR_077238	319750		NR_077237	ENSMUSG00000089633	A230009B12Rik	-	RIKEN cDNA A230009B12 gene	ncRNA
chr7:28528401-28528900	501	1.97281	0.396947	0.0187561	+	0	NA	Intergenic	Intergenic	5814	NM_177396	338374		NM_177396	ENSMUSG00000060747	Ifnl3	IFL-1|IL-28B|INF-alpha|INF-lambda|If1ia2|Il28|Il28b	interferon lambda 3	protein-coding
chr2:32624563-32625062	501	1.96757	0.465048	0.016188	+	0	NA	promoter-TSS (NM_001198791)	promoter-TSS (NM_001198791)	-625	NM_001198791	11636		NM_021515	ENSMUSG00000026817	Ak1	Ak-1|B430205N08Rik	adenylate kinase 1	protein-coding
chr3:63664809-63665308	501	1.95423	0.396947	0.0175832	+	0	NA	Intergenic	ORR1F|LTR|ERVL-MaLR	-181152	NM_001369305	102637511		NM_001369305	ENSMUSG00000103476	Strit1	DWORF|Gm34302	small transmembrane regulator of ion transport 1	protein-coding
chr9:49527139-49527638	501	1.94191	0.380792	0.0229804	+	0	NA	intron (NM_010875, intron 13 of 15)	intron (NM_010875, intron 13 of 15)	9100	NR_029465	100036537		NR_029465	ENSMUSG00000079564	Gm11149	-	predicted gene 11149	ncRNA
chr10:101917249-101917748	501	1.93887	0.466755	0.0205403	+	0	NA	intron (NM_001205098, intron 2 of 7)	intron (NM_001205098, intron 2 of 7)	144806	NR_037211	100526516		NR_037211	ENSMUSG00000092952	Mir3059	mir-3059|mmu-mir-3059	microRNA 3059	ncRNA
chr11:102725525-102726024	501	1.93637	0.380792	0.0295543	+	0	NA	Intergenic	B3|SINE|B2	-28049	NM_025918	52715		NM_025918	ENSMUSG00000020925	Ccdc43	2610001E01Rik|D11Ertd707e	coiled-coil domain containing 43	protein-coding
chr18:45896711-45897210	501	1.93143	9.87e-06	0.110732	+	0	NA	intron (NR_040342, intron 2 of 3)	intron (NR_040342, intron 2 of 3)	148300	NR_040342	107003		NR_040342		A330093E20Rik	-	RIKEN cDNA A330093E20 gene	ncRNA
chr8:53945484-53945983	501	1.92429	0.0404063	0.0568336	+	0	NA	Intergenic	Intergenic	-131799	NM_009506	22341		NM_009506	ENSMUSG00000031520	Vegfc	VEGF-C	vascular endothelial growth factor C	protein-coding
chr7:122383690-122384189	501	1.92185	0.0294623	0.0431465	+	0	NA	intron (NM_008855, intron 2 of 16)	MER5A1|DNA|hAT-Charlie	94814	NM_001316672	18751		NM_008855	ENSMUSG00000052889	Prkcb	PKC-B|PKC-Beta|Pkcb|Prkcb1|Prkcb2	protein kinase C, beta	protein-coding
chr1:92737776-92738275	501	1.91724	0.0726434	0.0809281	+	0	NA	Intergenic	Intergenic	-7282	NR_166120	102641120		NR_166120	ENSMUSG00000100546	Gm29483	-	predicted gene 29483	ncRNA
chr11:95022549-95023048	501	1.91124	0.490047	0.0247477	+	0	NA	intron (NM_001364136, intron 6 of 8)	B2_Mm2|SINE|B2	12919	NM_146025	217125		NM_146025	ENSMUSG00000047181	Samd14	-	sterile alpha motif domain containing 14	protein-coding
chr7:114892765-114893264	501	1.89827	0.0254731	0.048587	+	0	NA	Intergenic	Intergenic	-55636	NR_040317	101786		NR_040317	ENSMUSG00000108379	A730082K24Rik	-	RIKEN cDNA A730082K24 gene	ncRNA
chr17:25425939-25426438	501	1.8955	0.221991	0.0339724	+	0	NA	intron (NM_021415, intron 2 of 34)	intron (NM_021415, intron 2 of 34)	7595	NM_001163691	58226		NM_021415	ENSMUSG00000024112	Cacna1h	Cav3.2|MNCb-1209|alpha13.2	calcium channel, voltage-dependent, T type, alpha 1H subunit	protein-coding
chr15:37769842-37770341	501	1.89395	0.484996	0.0359684	+	0	NA	intron (NM_134094, intron 1 of 6)	RSINE1|SINE|B4	21909	NM_001170866	52589		NM_134094	ENSMUSG00000051359	Ncald	D030020D09Rik|D15Ertd412e	neurocalcin delta	protein-coding
chr2:180386504-180387003	501	1.88924	0.347883	0.0209145	+	0	NA	promoter-TSS (NR_040745)	promoter-TSS (NR_040745)	-868	NR_040745	320485		NR_040745		B230312C02Rik	-	RIKEN cDNA B230312C02 gene	ncRNA
chr13:24629184-24629683	501	1.88064	0.2864	0.0223837	+	0	NA	intron (NM_178658, intron 1 of 13)	intron (NM_178658, intron 1 of 13)	-9215	NM_029679	193385		NM_029679	ENSMUSG00000036006	Ripor2	Fam65b	RHO family interacting cell polarization regulator 2	protein-coding
chr8:48705129-48705628	501	1.87802	0.0503206	0.0429215	+	0	NA	Intergenic	Intergenic	-30688	NM_001145937	23965		NM_011857	ENSMUSG00000031561	Tenm3	2610100B16Rik|Odz1|Odz3|Ten-m3|mKIAA1455	teneurin transmembrane protein 3	protein-coding
chr19:46038462-46038961	501	1.8641	0.396947	0.020281	+	0	NA	intron (NM_001113408, intron 1 of 10)	intron (NM_001113408, intron 1 of 10)	910	NM_010697	16825		NM_010697	ENSMUSG00000025223	Ldb1	CLIM2|NLI	LIM domain binding 1	protein-coding
chr15:84621953-84622452	501	1.86289	0.396947	0.0135523	+	0	NA	Intergenic	Intergenic	-41004	NM_001346662	109270		NM_146061	ENSMUSG00000036106	Prr5	Arhgap8|C030017C09Rik|Protor-1|Protor1	proline rich 5 (renal)	protein-coding
chr9:63890633-63891132	501	1.85771	0.43596	0.030335	+	0	NA	Intergenic	Intergenic	131177	NM_008542	17130		NM_008542	ENSMUSG00000036867	Smad6	Madh6|b2b390Clo	SMAD family member 6	protein-coding
chr1:152171084-152171583	501	1.85333	0.227893	0.0182823	+	0	NA	Intergenic	Intergenic	-81013	NM_197990	69399		NM_197990	ENSMUSG00000032666	1700025G04Rik	2610510E02Rik|2900042O04Rik	RIKEN cDNA 1700025G04 gene	protein-coding
chr13:55474479-55474978	501	1.85055	0.00390668	0.0612235	+	0	NA	intron (NM_001177372, intron 12 of 13)	intron (NM_001177372, intron 12 of 13)	3048	NR_105909	102465569		NR_105909	ENSMUSG00000098341	Mir6944	Gm27710|mmu-mir-6944	microRNA 6944	ncRNA
chr7:101062120-101062619	501	1.84816	0.372857	0.0240653	+	0	NA	Intergenic	Intergenic	-46406	NM_199012	207278		NM_199012	ENSMUSG00000030691	Fchsd2	NWK1|Sh3md3|mKIAA0769	FCH and double SH3 domains 2	protein-coding
chrX:142806464-142806963	501	1.84783	0.281734	0.0490984	+	0	NA	intron (NR_152447, intron 5 of 8)	intron (NR_152447, intron 5 of 8)	67713	NR_030523	723976		NR_030523	ENSMUSG00000076011	Mir652	Mirn652|miRX|mmu-mir-652	microRNA 652	ncRNA
chr6:117956682-117957181	501	1.84418	0.322102	0.0312932	+	0	NA	Intergenic	Intergenic	-19596	NM_033648	108017		NM_033648	ENSMUSG00000004988	Fxyd4	0610008I02Rik|Chif	FXYD domain-containing ion transport regulator 4	protein-coding
chr10:41651501-41652000	501	1.83746	0.441785	0.0144099	+	0	NA	intron (NM_001358562, intron 14 of 47)	MLT1I|LTR|ERVL-MaLR	64713	NM_001358562	75973		NM_029493	ENSMUSG00000075225	Ccdc162	5033413D22Rik|Ccdc162p|Gm29096|Gm61|Gm6976	coiled-coil domain containing 162	protein-coding
chr13:105180770-105181269	501	1.83384	0.492348	0.0256953	+	0	NA	intron (NM_001360891, intron 6 of 7)	intron (NM_001360891, intron 6 of 7)	98897	NM_025751	66763		NM_025751	ENSMUSG00000021718	Nt5el	4933425L06Rik	5' nucleotidase, ecto-like	protein-coding
chr1:119390655-119391154	501	1.82715	0.459857	0.0114997	+	0	NA	Intergenic	Intergenic	31344	NM_008381	16324		NM_008381	ENSMUSG00000037035	Inhbb	-	inhibin beta-B	protein-coding
chr3:21524420-21524919	501	1.82565	0.0841739	0.0372537	+	0	NA	Intergenic	LTR88b|LTR|Gypsy?	276102	NR_166473	319506		NR_166473		7530428D23Rik	-	RIKEN cDNA 7530428D23 gene	ncRNA
chr9:61530337-61530836	501	1.82512	0.0415257	0.0793653	+	0	NA	Intergenic	Intergenic	158220	NM_001083928	21887		NM_009389	ENSMUSG00000032280	Tle3	2610103N05Rik|ESG|Grg3a|Grg3b|mKIAA1547	transducin-like enhancer of split 3	protein-coding
chr4:149822104-149822603	501	1.81885	0.396947	0.0393576	+	0	NA	Intergenic	Intergenic	-48086	NM_027460	70556		NM_027460	ENSMUSG00000028982	Slc25a33	5730438N18Rik|Pnc1	solute carrier family 25, member 33	protein-coding
chrX:103623475-103623974	501	1.81253	0.183662	0.0461893	+	0	NA	promoter-TSS (NR_028380)	promoter-TSS (NR_028380)	30	NR_028381	78878		NR_028380	ENSMUSG00000086370	Ftx	B230206F22Rik|NCRNA00182|Thcytx	Ftx transcript, Xist regulator, non-protein coding	ncRNA
chr8:60535024-60535523	501	1.80488	0.313597	0.0281935	+	0	NA	intron (NM_011834, intron 9 of 12)	intron (NM_011834, intron 9 of 12)	29149	NM_011834	23923		NM_011834	ENSMUSG00000057228	Aadat	Aadt|KATII|Kat2|Kyat2|mKat-2	aminoadipate aminotransferase	protein-coding
chr3:82825078-82825577	501	1.79798	0.0148402	0.056093	+	0	NA	Intergenic	Charlie2b|DNA|hAT-Charlie	51156	NM_001277170	633285		NM_001146328	ENSMUSG00000033882	Rbm46	EG633285|Gm761	RNA binding motif protein 46	protein-coding
chr7:40898507-40899006	501	1.79526	0.479009	0.0277796	+	0	NA	promoter-TSS (NR_040329)	promoter-TSS (NR_040329)	-432	NR_040329	320210		NR_040329	ENSMUSG00000100600	A230077H06Rik	-	RIKEN cDNA A230077H06 gene	ncRNA
chr8:70837000-70837499	501	1.7911	0.252752	0.0386265	+	0	NA	exon (NM_027560, exon 5 of 8)	exon (NM_027560, exon 5 of 8)	2471	NM_027560	70807		NM_027560	ENSMUSG00000002910	Arrdc2	4632416I05Rik|Ilad1	arrestin domain containing 2	protein-coding
chr10:6666838-6667337	501	1.7869	0.443867	0.046662	+	0	NA	Intergenic	L1_Mus2|LINE|L1	-91506	NM_001302796	18390		NM_011013	ENSMUSG00000000766	Oprm1	M-OR-1|MOP-R|MOR-1|MOR-1O|Oprm|mor|muOR	opioid receptor, mu 1	protein-coding
chr4:88763337-88763836	501	1.78271	0.209845	0.0398099	+	0	NA	Intergenic	CpG	2812	NM_001085531	545645		NM_001085531	ENSMUSG00000100505	Gm13283	EG545645|If1ha2	predicted gene 13283	protein-coding
chr11:71389752-71390251	501	1.77859	0.263182	0.0217609	+	0	NA	Intergenic	Intergenic	-104769	NR_027858	627984		NM_001039234	ENSMUSG00000121474	Nlrp1c-ps	Nalp1c|Nlrp1c	NLR family, pyrin domain containing 1C, pseudogene	pseudo
chr4:137704555-137705054	501	1.77603	0.274382	0.026245	+	0	NA	intron (NM_001379233, intron 3 of 25)	intron (NM_001379233, intron 3 of 25)	1802	NR_138594	69808		NR_138594	ENSMUSG00000087476	Rap1gapos	1810058N05Rik	RAP1 GTPase activating protein, opposite strand	ncRNA
chr1:24197410-24197909	501	1.76773	0.360512	0.0215369	+	0	NA	intron (NM_007740, intron 10 of 37)	intron (NM_007740, intron 10 of 37)	2456	NM_001290691	12839		NM_007740	ENSMUSG00000026147	Col9a1	Col9a-1	collagen, type IX, alpha 1	protein-coding
chr11:89898478-89898977	501	1.7636	0.358555	0.0208498	+	0	NA	Intergenic	Intergenic	104167	NM_008796	18559		NM_008796	ENSMUSG00000020553	Pctp	PC-TP|StarD2	phosphatidylcholine transfer protein	protein-coding
chrX:20162243-20162742	501	1.76257	0.434361	0.0488764	+	0	NA	exon (NM_177353, exon 8 of 17)	exon (NM_177353, exon 8 of 17)	102922	NM_021715	60322		NM_021715	ENSMUSG00000037347	Chst7	2600013M07Rik|C6ST-2|GST5|Gn6st-4|glcNAc6ST-4	carbohydrate sulfotransferase 7	protein-coding
chr3:111071922-111072421	501	1.76199	0.27081	0.0450881	+	0	NA	Intergenic	RMER19C|LTR|ERVK	-809732	NR_045362	625585		NR_045362	ENSMUSG00000104543	Gm6602	-	predicted gene 6602	ncRNA
chr13:101501695-101502194	501	1.75325	0.185435	0.0604457	+	0	NA	Intergenic	Intergenic	38650	NR_168907	105245613		NR_168907		Gm50503	-	predicted gene, 50503	ncRNA
chr2:151603501-151604000	501	1.75315	0.452937	0.0218589	+	0	NA	intron (NM_001291076, intron 2 of 5)	intron (NM_001291076, intron 2 of 5)	28843	NM_001291077	241727		NM_198214	ENSMUSG00000027457	Snph	6430515A01|mKIAA0374	syntaphilin	protein-coding
chr15:45178272-45178771	501	1.75247	0.396947	0.0187138	+	0	NA	Intergenic	Intergenic	-63587	NM_026200	67498		NM_026200	ENSMUSG00000022342	Kcnv1	2700023A03Rik|vibe	potassium channel, subfamily V, member 1	protein-coding
chr5:148071762-148072261	501	1.74955	0.380792	0.0465128	+	0	NA	intron (NM_029920, intron 1 of 14)	intron (NM_029920, intron 1 of 14)	114691	NM_001359503	77521		NM_029920	ENSMUSG00000029651	Mtus2	5730592G18Rik|A730013O20Rik|C130038G02Rik|Cazip|Gm763|mKIAA0774	microtubule associated tumor suppressor candidate 2	protein-coding
chr14:39317367-39317866	501	1.74763	0.396947	0.0360843	+	0	NA	intron (NM_008734, intron 1 of 9)	intron (NM_008734, intron 1 of 9)	-154813	NR_131973	432842		NR_131973		LOC432842	-	uncharacterized LOC432842	ncRNA
chr7:34390187-34390686	501	1.74218	0.45817	0.0268336	+	0	NA	promoter-TSS (NM_025948)	promoter-TSS (NM_025948)	-731	NM_001360655	67070		NM_025948	ENSMUSG00000066568	Lsm14a	2700023B17Rik|Tral|mRAP55A	LSM14A mRNA processing body assembly factor	protein-coding
chrX:10450133-10450632	501	1.74013	0.396947	0.0182877	+	0	NA	Intergenic	Intergenic	-33154	NR_163147	102640864		NR_163147	ENSMUSG00000121732	4933416E14Rik	-	ferritin light chain pseudogene	pseudo
chr16:93246705-93247204	501	1.74011	0.396947	0.0180463	+	0	NA	Intergenic	Intergenic	106235	NR_040486	69857		NR_040486	ENSMUSG00000100277	1810053B23Rik	1810008L18Rik|1810056K14Rik	RIKEN cDNA 1810053B23 gene	ncRNA
chr12:83133820-83134319	501	1.72994	0.396947	0.0175364	+	0	NA	intron (NM_015812, intron 16 of 16)	intron (NM_015812, intron 16 of 16)	-194914	NR_046045	74283		NR_046045	ENSMUSG00000100890	1700085C21Rik	-	RIKEN cDNA 1700085C21 gene	ncRNA
chr19:48238311-48238810	501	1.72781	0.380792	0.027994	+	0	NA	intron (NM_025696, intron 1 of 26)	intron (NM_025696, intron 1 of 26)	32535	NM_025696	66673		NM_025696	ENSMUSG00000063434	Sorcs3	6330404A12Rik	sortilin-related VPS10 domain containing receptor 3	protein-coding
chr2:166670935-166671434	501	1.72252	0.0985168	0.0661118	+	0	NA	intron (NM_177782, intron 1 of 39)	intron (NM_177782, intron 1 of 39)	42648	NM_177782	277360		NM_177782	ENSMUSG00000039621	Prex1	G630042G04|P-REX1|Setd6	phosphatidylinositol-3,4,5-trisphosphate-dependent Rac exchange factor 1	protein-coding
chr8:128054088-128054587	501	1.71744	0.396947	0.0141087	+	0	NA	Intergenic	Intergenic	223888	NR_105822	102465212		NR_105822	ENSMUSG00000099326	Mir21c	Gm28013|mmu-mir-21c	microRNA 21c	ncRNA
chr13:17028551-17029050	501	1.70655	0.313597	0.0248882	+	0	NA	intron (NM_138654, intron 12 of 13)	ORR1F|LTR|ERVL-MaLR	665965	NM_138654	192136		NM_138654	ENSMUSG00000055137	Sugct	5033411D12Rik	succinyl-CoA glutarate-CoA transferase	protein-coding
chr4:130810793-130811292	501	1.70408	0.083658	0.0438515	+	0	NA	intron (NM_011520, intron 1 of 4)	intron (NM_011520, intron 1 of 4)	18505	NM_011520	20970		NM_011520	ENSMUSG00000025743	Sdc3	Synd3|mKIAA0468|syn-3	syndecan 3	protein-coding
chr19:22081423-22081922	501	1.69331	0.183662	0.0463503	+	0	NA	Intergenic	Intergenic	-57374	NM_001035241	226025		NM_177341	ENSMUSG00000052387	Trpm3	6330504P12Rik|9330180E14|B930001P07Rik|LTRPC3|MLSN2	transient receptor potential cation channel, subfamily M, member 3	protein-coding
chr17:15431049-15431548	501	1.69313	0.00212518	0.0649422	+	0	NA	intron (NM_001357822, intron 9 of 10)	intron (NM_001357822, intron 9 of 10)	35052	NM_024203	67544		NM_024203	ENSMUSG00000014763	Fam120b	4932442K08Rik|CCPG|Pgcc1|mKIAA1838	family with sequence similarity 120, member B	protein-coding
chr8:70759799-70760298	501	1.69289	0.456763	0.0196675	+	0	NA	intron (NM_183170, intron 2 of 4)	B1_Mur1|SINE|Alu	873	NM_183170	234384		NM_183170	ENSMUSG00000035559	Mpv17l2	Fksg24	MPV17 mitochondrial membrane protein-like 2	protein-coding
chr15:75633773-75634272	501	1.68801	0.362895	0.0302969	+	0	NA	Intergenic	RLTR14-int|LTR|ERV1	17338	NM_011759	22701		NM_011759	ENSMUSG00000047003	Zfp41	CTfin92|Zfp-41	zinc finger protein 41	protein-coding
chr10:57183518-57184017	501	1.68075	0.27081	0.0264448	+	0	NA	Intergenic	Intergenic	302586	NR_045353	74928		NR_045353	ENSMUSG00000097370	4930467K11Rik	-	RIKEN cDNA 4930467K11 gene	ncRNA
chr15:62295145-62295644	501	1.67615	0.439938	0.0504397	+	0	NA	Intergenic	Intergenic	-75943	NR_003523	67552		NM_026230		Macroh2a3	4933432H23Rik|H2afy3	macroH2A.3 histone	pseudo
chr12:110377687-110378186	501	1.66189	0.396947	0.032547	+	0	NA	Intergenic	Intergenic	-69288	NM_001373952	26931		NM_012023	ENSMUSG00000017843	Ppp2r5c	2610043M05Rik|2700063L20Rik|D12Bwg0916e	protein phosphatase 2, regulatory subunit B', gamma	protein-coding
chr15:66680107-66680606	501	1.65486	0.396947	0.0187201	+	0	NA	intron (NM_009375, intron 8 of 47)	intron (NM_009375, intron 8 of 47)	9586	NM_009375	21819		NM_009375	ENSMUSG00000053469	Tg	Tgn|cog	thyroglobulin	protein-coding
chr12:43844037-43844536	501	1.6471	0.0976151	0.0778701	+	0	NA	Intergenic	Intergenic	365782	NM_013760	27362		NM_013760	ENSMUSG00000014905	Dnajb9	ERdj4|Mdg1|mDj7	DnaJ heat shock protein family (Hsp40) member B9	protein-coding
chr2:173672456-173672955	501	1.64647	0.489366	0.0635039	+	0	NA	intron (NM_024436, intron 2 of 6)	L1MEf|LINE|L1	12860	NM_024436	19334		NM_024436	ENSMUSG00000027519	Rab22a	3732413A17Rik|E130120E14Rik|Rab22	RAB22A, member RAS oncogene family	protein-coding
chr11:64935172-64935671	501	1.6426	0.396947	0.0142868	+	0	NA	Intergenic	Intergenic	-43614	NM_001362983	68626		NM_023479	ENSMUSG00000020549	Elac2	1110017O07Rik|D11Wsu80e|Hpc2	elaC ribonuclease Z 2	protein-coding
chr10:40998315-40998814	501	1.64137	0.154862	0.0517175	+	0	NA	Intergenic	Intergenic	73726	NM_199058	140741		NM_199058	ENSMUSG00000046922	Gpr6	Gm233	G protein-coupled receptor 6	protein-coding
chr1:119391215-119391714	501	1.63987	0.460564	0.0302767	+	0	NA	Intergenic	Intergenic	30784	NM_008381	16324		NM_008381	ENSMUSG00000037035	Inhbb	-	inhibin beta-B	protein-coding
chr15:4043069-4043568	501	1.63339	0.401666	0.04193	+	0	NA	intron (NM_024188, intron 3 of 16)	intron (NM_024188, intron 3 of 16)	-15912	NR_028266	414066		NR_028266		Oxct1as	-	3-oxoacid CoA transferase 1 antisense RNA	ncRNA
chr2:169959223-169959722	501	1.63268	0.173876	0.0282329	+	0	NA	intron (NM_001363022, intron 2 of 2)	intron (NM_001363022, intron 2 of 2)	3715	NR_131974	446211		NR_131974	ENSMUSG00000103935	AY702102	STDP1	cDNA sequence AY702102	ncRNA
chr13:52879782-52880281	501	1.62646	0.396947	0.0143895	+	0	NA	intron (NM_016709, intron 6 of 9)	intron (NM_016709, intron 6 of 9)	49646	NM_016709	11992		NM_016709	ENSMUSG00000021460	Auh	-	AU RNA binding protein/enoyl-coenzyme A hydratase	protein-coding
chr5:121123249-121123748	501	1.62331	0.396947	0.0221933	+	0	NA	Intergenic	Intergenic	67899	NM_001109992	19247		NM_011202	ENSMUSG00000043733	Ptpn11	2700084A17Rik|PTP1D|PTP2C|SAP-2|SH-PTP2|SH-PTP3|SHP-2|Shp2|Syp	protein tyrosine phosphatase, non-receptor type 11	protein-coding
chr7:120203741-120204240	501	1.62314	0.0339295	0.0704851	+	0	NA	promoter-TSS (NM_026458)	promoter-TSS (NM_026458)	26	NM_026458	67928		NM_026458	ENSMUSG00000062017	Abca14	1700110B15Rik|4930539G24Rik	ATP-binding cassette, sub-family A member 14	protein-coding
chr14:94944377-94944876	501	1.62262	0.420415	0.0270335	+	0	NA	Intergenic	MTD|LTR|ERVL-MaLR	-936628	NM_001358241	66732		NM_025733	ENSMUSG00000034689	Ccdc202	4921530L21Rik|Spertl	coiled-coil domain containing 202	protein-coding
chr7:126519476-126519975	501	1.61997	0.465264	0.0172811	+	0	NA	Intergenic	Intergenic	-16288	NM_001361487	233871		NM_183020	ENSMUSG00000032637	Atxn2l	A2D|A2LG|A2RP|A2lp|Atxnl2	ataxin 2-like	protein-coding
chr14:21826571-21827070	501	1.61983	0.322102	0.0260841	+	0	NA	Intergenic	MER115|DNA|hAT-Tip100	-4741	NM_011695	22334		NM_011695	ENSMUSG00000021771	Vdac2	Vdac6|mVDAC2|mVDAC6	voltage-dependent anion channel 2	protein-coding
chr9:119181357-119181856	501	1.58736	0.401666	0.0284005	+	0	NA	intron (NM_001037749, intron 2 of 11)	intron (NM_001037749, intron 2 of 11)	8789	NM_001037749	382113		NM_001037749	ENSMUSG00000070280	Slc22a14	Gm1128	solute carrier family 22 (organic cation transporter), member 14	protein-coding
chr13:51616630-51617129	501	1.58298	0.322102	0.041607	+	0	NA	Intergenic	L1MA9|LINE|L1	-28353	NM_025415	66197		NM_025415	ENSMUSG00000062248	Cks2	1110038L14Rik|CKSHS2	CDC28 protein kinase regulatory subunit 2	protein-coding
chr7:80873166-80873665	501	1.57814	0.396947	0.0407567	+	0	NA	intron (NM_001382515, intron 2 of 2)	RLTR12B|LTR|ERVK	11307	NM_009553	22691		NM_009553	ENSMUSG00000038797	Zscan2	Zfp-29|Zfp29	zinc finger and SCAN domain containing 2	protein-coding
chr3:35551781-35552280	501	1.57769	0.313597	0.0300276	+	0	NA	Intergenic	Intergenic	114133	NR_040748	625963		NR_040748	ENSMUSG00000105662	Gm6639	-	predicted gene 6639	ncRNA
chr7:124803079-124803578	501	1.57584	0.465264	0.0327573	+	0	NA	Intergenic	Intergenic	-94393	NR_045907	73076		NR_045907	ENSMUSG00000086254	3100003L05Rik	-	RIKEN cDNA 3100003L05 gene	ncRNA
chr17:27415624-27416123	501	1.57065	0.415875	0.0415577	+	0	NA	Intergenic	Intergenic	57776	NR_106077	102466228		NR_106077	ENSMUSG00000106215	Mir7218	mmu-mir-7218	microRNA 7218	ncRNA
chr5:16345330-16345829	501	1.5705	0.470666	0.0198416	+	0	NA	intron (NM_001110845, intron 24 of 38)	intron (NM_001110845, intron 24 of 38)	-207916	NM_010427	15234		NM_010427	ENSMUSG00000028864	Hgf	C230052L06Rik|HGF/SF|NK1|NK2|SF|SF/HGF	hepatocyte growth factor	protein-coding
chr13:104880593-104881092	501	1.56939	0.481757	0.0409378	+	0	NA	Intergenic	Intergenic	-16949	NM_029984	77803		NM_029984	ENSMUSG00000042655	Shisal2b	A930021C24Rik|Fam159b	shisa like 2B	protein-coding
chr2:155640640-155641139	501	1.56293	0.45982	0.0287243	+	0	NA	intron (NM_019828, intron 12 of 18)	intron (NM_019828, intron 12 of 18)	18009	NR_030757	735275		NR_030757	ENSMUSG00000076312	Mir499	Mirn499|mir-499|mmu-mir-499	microRNA 499	ncRNA
chr9:57798112-57798611	501	1.55386	0.396947	0.0244681	+	0	NA	intron (NM_001379353, intron 4 of 8)	intron (NM_001379353, intron 4 of 8)	-33247	NM_007713	102414		NM_007713	ENSMUSG00000032316	Clk3	-	CDC-like kinase 3	protein-coding
chr4:92542072-92542571	501	1.55188	0.396947	0.0227808	+	0	NA	Intergenic	Intergenic	-395100	NM_027034	69314		NM_027034	ENSMUSG00000028533	Izumo3	1700011H22Rik	IZUMO family member 3	protein-coding
chr17:58587880-58588379	501	1.55113	0.37284	0.031508	+	0	NA	Intergenic	Intergenic	403246	NM_027001	69239		NM_027001	ENSMUSG00000024227	Pdzph1	2610034M16Rik	PDZ and pleckstrin homology domains 1	protein-coding
chr18:78312101-78312600	501	1.54796	0.154862	0.0577801	+	0	NA	intron (NM_207651, intron 3 of 21)	intron (NM_207651, intron 3 of 21)	-105910	NM_001110274	27411		NM_030683	ENSMUSG00000024552	Slc14a2	UT-A1|UT-A3	solute carrier family 14 (urea transporter), member 2	protein-coding
chr6:55483576-55484075	501	1.54254	0.325667	0.0413576	+	0	NA	intron (NM_001025372, intron 12 of 15)	intron (NM_001025372, intron 12 of 15)	31847	NM_001025372	11517		NM_007407	ENSMUSG00000029778	Adcyap1r1	2900024I10Rik|PAC1|PAC1R|PACAP1-R	adenylate cyclase activating polypeptide 1 receptor 1	protein-coding
chr13:48782695-48783194	501	1.53732	0.440902	0.0222215	+	0	NA	Intergenic	Intergenic	87941	NM_011078	18676		NM_011078	ENSMUSG00000038025	Phf2	GRC5	PHD finger protein 2	protein-coding
chr6:103746052-103746551	501	1.52879	0.465048	0.0217815	+	0	NA	Intergenic	Intergenic	218383	NR_144494	100846987		NR_144494		Gm21054	Oct4P5|Otf3-rs5|Otf3e|Pou5f1-rs5	POU domain, class 5, transcription factor 1 pseudogene	pseudo
chr1:74105613-74106112	501	1.52849	0.442286	0.0223802	+	0	NA	intron (NM_027884, intron 1 of 34)	intron (NM_027884, intron 1 of 34)	18686	NM_001289895	21961		NM_027884	ENSMUSG00000055322	Tns1	1110018I21Rik|1200014E20Rik|E030018G17Rik|E030037J05Rik|Tns	tensin 1	protein-coding
chr11:31369779-31370278	501	1.52562	0.490047	0.0630415	+	0	NA	promoter-TSS (NM_011491)	promoter-TSS (NM_011491)	33	NM_011491	20856		NM_011491	ENSMUSG00000020303	Stc2	Stc-2|Stc2l|mustc2	stanniocalcin 2	protein-coding
chr13:91890149-91890648	501	1.52082	0.452227	0.0383118	+	0	NA	intron (NM_009027, intron 20 of 23)	intron (NM_009027, intron 20 of 23)	-13513	NM_198415	76722		NM_198415	ENSMUSG00000021622	Ckmt2	2300008A19Rik|S-MtCK|ScCKmit|mib-CK	creatine kinase, mitochondrial 2	protein-coding
chr9:53832067-53832566	501	1.51991	0.396947	0.0330871	+	0	NA	Intergenic	Intergenic	-17935	NM_025540	66402		NM_025540	ENSMUSG00000042045	Sln	2310045A07Rik	sarcolipin	protein-coding
chr3:83980081-83980580	501	1.51816	1.6e-05	0.118951	+	0	NA	intron (NM_172681, intron 3 of 34)	intron (NM_172681, intron 3 of 34)	59831	NM_172681	229473		NM_172681	ENSMUSG00000033767	Tmem131l	D930015E06Rik|Kiaa0922|mKIAA0922	transmembrane 131 like	protein-coding
chr1:153037619-153038118	501	1.51174	0.37284	0.0323667	+	0	NA	intron (NM_175460, intron 1 of 10)	intron (NM_175460, intron 1 of 10)	82767	NM_175460	226518		NM_175460	ENSMUSG00000042751	Nmnat2	D030041I09Rik|PNAT1|PNAT2	nicotinamide nucleotide adenylyltransferase 2	protein-coding
chr17:46073880-46074379	501	1.50998	0.45817	0.0261	+	0	NA	Intergenic	Intergenic	-36875	NM_026768	68565		NM_026768	ENSMUSG00000023967	Mrps18a	1110004O20Rik	mitochondrial ribosomal protein S18A	protein-coding
chr1:77137613-77138112	501	1.50989	0.396947	0.0191419	+	0	NA	Intergenic	Intergenic	358906	NR_105770	102465180		NR_105770	ENSMUSG00000099141	Mir6352	Gm27481|mmu-mir-6352	microRNA 6352	ncRNA
chr10:103442976-103443475	501	1.5089	0.197994	0.0367924	+	0	NA	Intergenic	Intergenic	75417	NM_001358821	103098		NM_175328	ENSMUSG00000019894	Slc6a15	v7-3	solute carrier family 6 (neurotransmitter transporter), member 15	protein-coding
chr2:125612808-125613307	501	1.50877	0.396947	0.0491926	+	0	NA	exon (NM_001081091, exon 8 of 28)	exon (NM_001081091, exon 8 of 28)	12056	NM_001081091	99100		NM_001081091	ENSMUSG00000068394	Cep152	mKIAA0912	centrosomal protein 152	protein-coding
chr11:102753678-102754177	501	1.50846	0.396947	0.0211159	+	0	NA	Intergenic	Intergenic	-7508	NM_009613	11488		NM_009613	ENSMUSG00000020926	Adam11	Mdc	a disintegrin and metallopeptidase domain 11	protein-coding
chr2:21941082-21941581	501	1.50738	0.27081	0.0471914	+	0	NA	Intergenic	Intergenic	-286172	NM_148413	667663		NM_148413	ENSMUSG00000025716	Myo3a	9030416P08Rik	myosin IIIA	protein-coding
chr1:146498381-146498880	501	1.50503	0.477229	0.0233699	+	0	NA	intron (NM_001357572, intron 1 of 8)	intron (NM_001357572, intron 1 of 8)	943	NM_001145807	215378		NM_153539	ENSMUSG00000035131	Brinp3	B830045N13Rik|Fam5c	bone morphogenetic protein/retinoic acid inducible neural specific 3	protein-coding
chr5:29523302-29523801	501	1.49993	0.173876	0.0345806	+	0	NA	Intergenic	Intergenic	-14398	NR_102704	619355		NR_102704		Gm6083	-	developmental pluripotency associated 5 pseudogene	pseudo
chrX:75509789-75510288	501	1.49477	0.459857	0.019245	+	0	NA	Intergenic	Intergenic	-4259	NM_011692	22327		NM_011692	ENSMUSG00000031197	Vbp1	VBP-1	von Hippel-Lindau binding protein 1	protein-coding
chr13:29195675-29196174	501	1.48255	0.456763	0.0315078	+	0	NA	intron (NR_131896, intron 15 of 16)	intron (NR_131896, intron 15 of 16)	179669	NR_045074	77920		NR_045073	ENSMUSG00000086363	A330102I10Rik	-	RIKEN cDNA A330102I10 gene	ncRNA
chr2:173464982-173465481	501	1.46976	0.396947	0.0328722	+	0	NA	Intergenic	Intergenic	-57361	NM_028158	72221		NM_028158	ENSMUSG00000027518	Cimip1	1700021F07Rik	ciliary microtubule inner protein 1	protein-coding
chr4:149791425-149791924	501	1.46678	0.263149	0.0408127	+	0	NA	Intergenic	Intergenic	-17407	NM_027460	70556		NM_027460	ENSMUSG00000028982	Slc25a33	5730438N18Rik|Pnc1	solute carrier family 25, member 33	protein-coding
chr5:111724546-111725045	501	1.46534	0.380792	0.0419488	+	0	NA	Intergenic	Intergenic	36933	NR_045832	269683		NM_207252	ENSMUSG00000085271	E130006D01Rik	Gm16018|Gm681|Hrtlincr5	RIKEN cDNA E130006D01 gene	ncRNA
chr4:138458979-138459478	501	1.45817	0.213888	0.0338118	+	0	NA	3' UTR (NM_025451, exon 2 of 2)	3' UTR (NM_025451, exon 2 of 2)	4080	NM_025451	66259		NM_025451	ENSMUSG00000046447	Camk2n1	1810006K23Rik	calcium/calmodulin-dependent protein kinase II inhibitor 1	protein-coding
chr2:75990861-75991360	501	1.45732	0.446504	0.0426524	+	0	NA	3' UTR (NM_001081033, exon 20 of 20)	3' UTR (NM_001081033, exon 20 of 20)	-9143	NM_030188	78802		NM_030188	ENSMUSG00000075271	Ift70a1	4930506L13Rik|Ttc30a1	intraflagellar transport 70A1	protein-coding
chr14:65566440-65566939	501	1.4553	0.380792	0.0303024	+	0	NA	intron (NM_028811, intron 7 of 14)	intron (NM_028811, intron 7 of 14)	26423	NM_028811	74195		NM_028811	ENSMUSG00000022031	Elp3	2610507P14Rik|KAT9	elongator acetyltransferase complex subunit 3	protein-coding
chr4:65318213-65318712	501	1.45355	0.380792	0.0331405	+	0	NA	intron (NM_021362, intron 17 of 21)	intron (NM_021362, intron 17 of 21)	194288	NM_021362	18491		NM_021362	ENSMUSG00000028370	Pappa	8430414N03Rik|IGFBP-4ase|PAG1|PAPP-A	pregnancy-associated plasma protein A	protein-coding
chr9:23204228-23204727	501	1.45349	0.396947	0.0270066	+	0	NA	Intergenic	Intergenic	-18599	NM_028472	73230		NM_028472	ENSMUSG00000031963	Bmper	3110056H04Rik|CV-2|Crim3|Cv2	BMP-binding endothelial regulator	protein-coding
chr10:52996842-52997341	501	1.4508	0.474092	0.0335083	+	0	NA	intron (NM_178675, intron 2 of 7)	intron (NM_178675, intron 2 of 7)	-238096	NR_152766	102639992		NR_152766	ENSMUSG00000112835	Gm36173	-	predicted gene, 36173	ncRNA
chr9:61872820-61873319	501	1.44906	0.328243	0.0385019	+	0	NA	Intergenic	Intergenic	41441	NM_018853	56040		NM_018853	ENSMUSG00000007892	Rplp1	2410042H16Rik|Arpp1|C430017H15Rik	ribosomal protein lateral stalk subunit P1	protein-coding
chr6:144291463-144291962	501	1.44612	0.159031	0.0434563	+	0	NA	Intergenic	Intergenic	-82144	NM_001113559	20678		NM_011444	ENSMUSG00000041540	Sox5	A730017D01Rik	SRY (sex determining region Y)-box 5	protein-coding
chr18:39753495-39753994	501	1.44226	0.356369	0.0157148	+	0	NA	Intergenic	Intergenic	-19753	NM_011033	18459		NM_011033	ENSMUSG00000051732	Pabpc2	Pabp|Pabp+|Pabp2	poly(A) binding protein, cytoplasmic 2	protein-coding
chr7:82056697-82057196	501	1.43975	0.27081	0.0321276	+	0	NA	Intergenic	Intergenic	-13441	NR_045744	434205		NR_045744	ENSMUSG00000109145	Gm20744	-	predicted gene, 20744	ncRNA
chr5:14195050-14195549	501	1.43466	0.396947	0.0307925	+	0	NA	intron (NM_011348, intron 4 of 16)	intron (NM_011348, intron 4 of 16)	170023	NM_011348	20349		NM_011348	ENSMUSG00000063531	Sema3e	6430702L12|Semah|mKIAA0331	sema domain, immunoglobulin domain (Ig), short basic domain, secreted, (semaphorin) 3E	protein-coding
chr4:44558228-44558727	501	1.42505	0.00115361	0.100137	+	0	NA	intron (NM_008782, intron 8 of 9)	intron (NM_008782, intron 8 of 9)	49091	NR_039580	100628590		NR_039580	ENSMUSG00000092761	Mir5120	mmu-mir-5120|mu-mir-5120	microRNA 5120	ncRNA
chr12:107160808-107161307	501	1.4194	0.396947	0.0299832	+	0	NA	Intergenic	Intergenic	-205125	NR_166741	105245067		NR_166741	ENSMUSG00000086319	Gm16087	-	predicted gene 16087	ncRNA
chr4:136181278-136181777	501	1.41899	0.322102	0.030031	+	0	NA	intron (NM_001305399, intron 2 of 4)	intron (NM_001305399, intron 2 of 4)	745	NM_001305399	242705		NM_177733	ENSMUSG00000018983	E2f2	E2F-2	E2F transcription factor 2	protein-coding
chr1:98565577-98566076	501	1.41663	0.396947	0.027325	+	0	NA	Intergenic	Intergenic	-23691	NR_166494	666182		NR_166494		Gm7967	EG666182	predicted gene 7967	ncRNA
chr3:50382616-50383115	501	1.41512	0.0354602	0.0778494	+	0	NA	intron (NM_011990, intron 7 of 11)	intron (NM_011990, intron 7 of 11)	60748	NM_011990	26570		NM_011990	ENSMUSG00000027737	Slc7a11	9930009M05Rik|sut|xCT	solute carrier family 7 (cationic amino acid transporter, y+ system), member 11	protein-coding
chr13:76552032-76552531	501	1.41484	0.447562	0.0338618	+	0	NA	intron (NM_030174, intron 1 of 20)	intron (NM_030174, intron 1 of 20)	-27316	NM_001377108	78771		NM_030174	ENSMUSG00000021596	Mctp1	2810465F10Rik	multiple C2 domains, transmembrane 1	protein-coding
chr5:149444408-149444907	501	1.402	0.206431	0.0380537	+	0	NA	intron (NM_001310765, intron 1 of 5)	intron (NM_001310765, intron 1 of 5)	4997	NM_001310763	75860		NM_029464	ENSMUSG00000029660	Tex26	4930588N13Rik	testis expressed 26	protein-coding
chr2:164366680-164367179	501	1.40149	0.319992	0.023572	+	0	NA	Intergenic	Intergenic	-10422	NM_011414	20568		NM_011414	ENSMUSG00000017002	Slpi	ALP	secretory leukocyte peptidase inhibitor	protein-coding
chr8:90520189-90520688	501	1.39906	0.380792	0.0234796	+	0	NA	Intergenic	Intergenic	-172186	NM_172913	244579		NM_172913	ENSMUSG00000043668	Tox3	500-9|C230068E13|CAGF9|Tnrc9	TOX high mobility group box family member 3	protein-coding
chr17:9579758-9580257	501	1.39729	0.27081	0.0315072	+	0	NA	Intergenic	Intergenic	89697	NM_001163836	67543		NM_026226	ENSMUSG00000046173	Pabpc6	4932702K14Rik|Pabpc3	poly(A) binding protein, cytoplasmic 6	protein-coding
chr14:63869681-63870180	501	1.39252	0.439938	0.0296416	+	0	NA	intron (NM_028228, intron 4 of 6)	intron (NM_028228, intron 4 of 6)	9618	NM_028228	72400		NM_028228	ENSMUSG00000021958	Pinx1	2210403I16Rik|2610028A01Rik|67-11-3|LPTS|LPTS1	PIN2/TERF1 interacting, telomerase inhibitor 1	protein-coding
chr16:78930987-78931486	501	1.39067	0.355672	0.0286611	+	0	NA	5' UTR (NM_001362555, exon 1 of 6)	5' UTR (NM_001362555, exon 1 of 6)	288	NM_139134	246048		NM_139134	ENSMUSG00000022860	Chodl	3110074E07Rik|MT75|PRED12	chondrolectin	protein-coding
chr4:131657862-131658361	501	1.38906	0.427611	0.026592	+	0	NA	Intergenic	Intergenic	52429	NR_166702	105247176		NR_166702		Gm42321	Gm16080	predicted gene, 42321	ncRNA
chr15:11779020-11779519	501	1.38482	0.185435	0.0283633	+	0	NA	Intergenic	Intergenic	126405	NM_008728	18162		NM_008728	ENSMUSG00000022206	Npr3	ANP-C|ANPR-C|EF-2|NPR-C|lgj|stri	natriuretic peptide receptor 3	protein-coding
chr4:59189870-59190369	501	1.38092	0.462695	0.0278396	+	0	NA	intron (NM_011673, intron 1 of 8)	intron (NM_011673, intron 1 of 8)	569	NM_011673	22234		NM_011673	ENSMUSG00000028381	Ugcg	Epcs21|GlcT-1|Ugcgl	UDP-glucose ceramide glucosyltransferase	protein-coding
chr3:84429929-84430428	501	1.37183	0.313597	0.0655143	+	0	NA	Intergenic	Intergenic	49313	NM_001205355	229474		NM_001033301	ENSMUSG00000041842	Fhdc1	6330505N24Rik|Gm126	FH2 domain containing 1	protein-coding
chr10:8377204-8377703	501	1.36384	0.44611	0.0192814	+	0	NA	intron (NM_177387, intron 2 of 7)	intron (NM_177387, intron 2 of 7)	141372	NM_177387	338362		NM_177387	ENSMUSG00000047712	Ust	D930010O20Rik|UA2OST	uronyl-2-sulfotransferase	protein-coding
chr10:84755778-84756277	501	1.36031	0.0623317	0.0495968	+	0	NA	promoter-TSS (NM_001024918)	promoter-TSS (NM_001024918)	-21	NM_001024918	71137		NM_027689	ENSMUSG00000020037	Rfx4	4933412G19Rik|NYD-sp10	regulatory factor X, 4 (influences HLA class II expression)	protein-coding
chr5:113855683-113856182	501	1.35934	0.282695	0.0786542	+	0	NA	intron (NM_011779, intron 3 of 10)	intron (NM_011779, intron 3 of 10)	-25431	NM_009151	20345		NM_009151	ENSMUSG00000048163	Selplg	CD162|Psgl-1|Psgl1|Selp1|Selpl	selectin, platelet (p-selectin) ligand	protein-coding
chr3:83789552-83790051	501	1.35431	0.430918	0.0429938	+	0	NA	Intergenic	CpG	23480	NM_009144	20319		NM_009144	ENSMUSG00000027996	Sfrp2	Sdf5	secreted frizzled-related protein 2	protein-coding
chr9:9583181-9583680	501	1.34759	0.322102	0.0512976	+	0	NA	Intergenic	Intergenic	-311001	NR_105745	102466147		NR_105745	ENSMUSG00000098408	Mir6237	Gm27411|mmu-mir-6237	microRNA 6237	ncRNA
chr9:44723513-44724012	501	1.34126	0.460564	0.0405111	+	0	NA	intron (NM_153537, intron 4 of 21)	intron (NM_153537, intron 4 of 21)	11436	NM_153537	102693		NM_153537	ENSMUSG00000048537	Phldb1	D330037A14Rik|Ll5a|Ll5alpha	pleckstrin homology like domain, family B, member 1	protein-coding
chr1:153048040-153048539	501	1.34053	0.369391	0.0407008	+	0	NA	intron (NM_175460, intron 1 of 10)	intron (NM_175460, intron 1 of 10)	93188	NM_175460	226518		NM_175460	ENSMUSG00000042751	Nmnat2	D030041I09Rik|PNAT1|PNAT2	nicotinamide nucleotide adenylyltransferase 2	protein-coding
chr9:56830188-56830687	501	1.33721	0.081471	0.057167	+	0	NA	Intergenic	Intergenic	21526	NM_198673	382075		NM_198673	ENSMUSG00000045620	Cimap1c	Gm1116|Odf3l1	ciliary microtubule associated protein 1C	protein-coding
chr18:38973351-38973850	501	1.3358	0.0254731	0.0739446	+	0	NA	Intergenic	Intergenic	-19545	NM_175164	71302		NM_175164	ENSMUSG00000036452	Arhgap26	1810044B20Rik|2610010G17Rik|4933432P15Rik|mKIAA0621	Rho GTPase activating protein 26	protein-coding
chr12:92618473-92618972	501	1.33557	0.322102	0.0581575	+	0	NA	Intergenic	Intergenic	-769565	NM_011344	20338		NM_011344	ENSMUSG00000020964	Sel1l	Sel1h|mKIAA4137	sel-1 suppressor of lin-12-like (C. elegans)	protein-coding
chr11:50492612-50493111	501	1.33015	0.396947	0.0236798	+	0	NA	Intergenic	Intergenic	-61736	NM_172557	216724		NM_172557	ENSMUSG00000020375	Rufy1	3000002E04Rik|Rabip4|ZFYVE12	RUN and FYVE domain containing 1	protein-coding
chr3:54357426-54357925	501	1.31346	0.396947	0.0219342	+	0	NA	Intergenic	Intergenic	-1592	NM_001368678	50706		NM_015784	ENSMUSG00000027750	Postn	A630052E07Rik|OSF-2|Osf2|PLF|PN	periostin, osteoblast specific factor	protein-coding
chrX:50605478-50605977	501	1.31303	0.322335	0.0565303	+	0	NA	intron (NR_015505, intron 7 of 19)	intron (NR_015505, intron 7 of 19)	29594	NR_015505	103012		NR_015505	ENSMUSG00000085396	Firre	5830467J12Rik|6720401G13Rik	functional intergenic repeating RNA element	ncRNA
chr2:123364126-123364625	501	1.31003	0.348284	0.0331433	+	0	NA	Intergenic	Intergenic	582376	NM_021507	59010		NM_021507	ENSMUSG00000005803	Sqor	0610039J17Rik|4930557M22Rik|Sqrdl	sulfide quinone oxidoreductase	protein-coding
chrX:50569056-50569555	501	1.30829	0.396947	0.0477466	+	0	NA	non-coding (NR_015505, exon 18 of 20)	non-coding (NR_015505, exon 18 of 20)	31916	NR_131207	102639259		NR_131207	ENSMUSG00000119984	Gm35612	-	predicted gene, 35612	ncRNA
chr19:56637189-56637688	501	1.30426	0.250967	0.0435544	+	0	NA	Intergenic	Intergenic	27188	NR_166869	102634992		NR_166869		Gm32441	-	predicted gene, 32441	ncRNA
chr2:156355915-156356414	501	1.29889	0.396947	0.0402878	+	0	NA	intron (NM_027585, intron 9 of 12)	intron (NM_027585, intron 9 of 12)	36815	NR_024329	347740		NR_024329	ENSMUSG00000102869	Norad	1810005K14Rik|2900097C17Rik|4930563C06Rik	non-coding RNA activated by DNA damage	ncRNA
chr8:92363219-92363718	501	1.29748	0.396947	0.0446625	+	0	NA	Intergenic	Intergenic	5672	NM_018826	54352		NM_018826	ENSMUSG00000031737	Irx5	-	Iroquois homeobox 5	protein-coding
chr14:96517992-96518491	501	1.29609	0.49251	0.0312693	+	0	NA	exon (NM_053105, exon 1 of 11)	exon (NM_053105, exon 1 of 11)	793	NM_053105	93688		NM_053105	ENSMUSG00000022076	Klhl1	mKIAA1490	kelch-like 1	protein-coding
chr15:39198358-39198857	501	1.29574	0.31183	0.0239435	+	0	NA	intron (NM_001256382, intron 1 of 26)	CpG-4870	321	NM_053271	116838		NM_053271	ENSMUSG00000037386	Rims2	2810036I15Rik|RIM2|Rab3ip2|Rim2(+40A)|Rim2(+44A)|Rim2(+4A)|Serg2|Syt3-rs|mKIAA0751	regulating synaptic membrane exocytosis 2	protein-coding
chr10:86307182-86307681	501	1.29242	0.401666	0.0393752	+	0	NA	intron (NM_011595, intron 1 of 4)	intron (NM_011595, intron 1 of 4)	7019	NM_011595	21859		NM_011595	ENSMUSG00000020044	Timp3	Timp-3	tissue inhibitor of metalloproteinase 3	protein-coding
chr15:92396863-92397362	501	1.28854	0.44611	0.043733	+	0	NA	exon (NM_001164593, exon 1 of 10)	exon (NM_001164593, exon 1 of 10)	302	NM_001164593	239618		NM_001164593	ENSMUSG00000036218	Pdzrn4	1110017D07Rik|LNX4|SAMCAP3L|mKIAA3027	PDZ domain containing RING finger 4	protein-coding
chr7:104647068-104647567	501	1.28774	0.360512	0.0416799	+	0	NA	promoter-TSS (NM_147049)	promoter-TSS (NM_147049)	-12	NM_147049	259051		NM_147049	ENSMUSG00000070421	Or52n4	MOR34-5|Olfr658	olfactory receptor family 52 subfamily N member 4	protein-coding
chr9:61872233-61872732	501	1.28327	0.064313	0.0895587	+	0	NA	Intergenic	Intergenic	42028	NM_018853	56040		NM_018853	ENSMUSG00000007892	Rplp1	2410042H16Rik|Arpp1|C430017H15Rik	ribosomal protein lateral stalk subunit P1	protein-coding
chr11:88583156-88583655	501	1.28231	0.440611	0.0461895	+	0	NA	intron (NM_001373923, intron 6 of 12)	intron (NM_001373923, intron 6 of 12)	-35846	NR_131025	68397		NR_131025		0610039H22Rik	-	RIKEN cDNA 0610039H22 gene	ncRNA
chr16:36945012-36945511	501	1.27895	1.6e-05	0.124239	+	0	NA	intron (NM_008225, intron 3 of 13)	intron (NM_008225, intron 3 of 13)	10278	NM_008225	15163		NM_008225	ENSMUSG00000022831	Hcls1	HS1	hematopoietic cell specific Lyn substrate 1	protein-coding
chr9:77467541-77468040	501	1.27105	0.398987	0.0407226	+	0	NA	intron (NM_172528, intron 4 of 13)	L1_Rod|LINE|L1	-68374	NR_040378	70487		NR_040378	ENSMUSG00000099170	5730403I07Rik	-	RIKEN cDNA 5730403I07 gene	ncRNA
chr14:56315237-56315736	501	1.26882	0.439938	0.0159964	+	0	NA	Intergenic	Intergenic	-49582	NM_138652	192113		NM_138652	ENSMUSG00000022229	Atp12a	Atp1al1|HKalpha2|cHKA	ATPase, H+/K+ transporting, nongastric, alpha polypeptide	protein-coding
chr8:95320714-95321213	501	1.26817	0.481757	0.0336538	+	0	NA	intron (NM_199455, intron 7 of 7)	intron (NM_199455, intron 7 of 7)	9365	NM_199455	73407		NM_028532	ENSMUSG00000090206	Spmip8	1700055M20Rik|Tepp	sperm microtubule inner protein 8	protein-coding
chr6:115927189-115927688	501	1.2668	0.396947	0.037239	+	0	NA	TTS (NM_001167763)	TTS (NM_001167763)	-4470	NM_145383	212541		NM_145383	ENSMUSG00000030324	Rho	Noerg1|Opn2|Ops|RP4	rhodopsin	protein-coding
chr14:118734959-118735458	501	1.26543	0.085237	0.071268	+	0	NA	promoter-TSS (NR_166835)	promoter-TSS (NR_166835)	-48	NR_166835	102634658		NR_166835		Gm27198	-	predicted gene 27198	ncRNA
chr18:63386945-63387444	501	1.25901	0.27081	0.0420165	+	0	NA	promoter-TSS (NM_001039485)	promoter-TSS (NM_001039485)	-11	NM_001039485	667742		NM_172629	ENSMUSG00000041482	Piezo2	5930434P17|9030411M15Rik|9430028L06Rik|Fam38b|Fam38b2	piezo-type mechanosensitive ion channel component 2	protein-coding
chr2:179265398-179265897	501	1.25484	0.250967	0.0528727	+	0	NA	Intergenic	Intergenic	-149289	NM_026596	68175		NM_026596	ENSMUSG00000039138	4930591A17Rik	-	RIKEN cDNA 4930591A17 gene	protein-coding
chr13:60529295-60529794	501	1.25337	0.283354	0.0626055	+	0	NA	Intergenic	Intergenic	-72403	NM_029653	69635		NM_029653	ENSMUSG00000021559	Dapk1	D13Ucla1|DAP-Kinase	death associated protein kinase 1	protein-coding
chr12:53981445-53981944	501	1.24755	0.263182	0.0604405	+	0	NA	intron (NM_001370962, intron 6 of 11)	intron (NM_001370962, intron 6 of 11)	222180	NM_028133	112407		NM_028133	ENSMUSG00000035105	Egln3	2610021G09Rik|Hif-p4h-3|Phd3|SM-20	egl-9 family hypoxia-inducible factor 3	protein-coding
chr15:57733335-57733834	501	1.23104	0.381448	0.0442846	+	0	NA	intron (NM_199449, intron 1 of 3)	intron (NM_199449, intron 1 of 3)	38917	NM_199449	387609		NM_199449	ENSMUSG00000071757	Zhx2	Afr-1|Afr1|Raf|mKIAA0854	zinc fingers and homeoboxes 2	protein-coding
chr5:90908920-90909419	501	1.23014	0.45817	0.0533419	+	0	NA	Intergenic	Intergenic	5270	NM_009140	20310		NM_009140	ENSMUSG00000058427	Cxcl2	CINC-2a|GROb|Gro2|MIP-2|MIP-2a|Mgsa-b|Mip2|Scyb|Scyb2	C-X-C motif chemokine ligand 2	protein-coding
chr10:120233934-120234433	501	1.21643	0.477229	0.0415454	+	0	NA	Intergenic	Intergenic	7123	NM_025431	66225		NM_025431	ENSMUSG00000020224	Llph	1190005P17Rik	LLP homolog, long-term synaptic facilitation (Aplysia)	protein-coding
chrX:56786310-56786809	501	1.21372	0.2864	0.0457131	+	0	NA	promoter-TSS (NM_001287800)	promoter-TSS (NM_001287800)	32	NM_001287800	14199		NM_010211	ENSMUSG00000023092	Fhl1	FHL-1|KyoT|RAM14-1|SLIM|SLIM-1	four and a half LIM domains 1	protein-coding
chr9:34995735-34996234	501	1.21218	0.396947	0.0638101	+	0	NA	intron (NM_026324, intron 5 of 15)	intron (NM_026324, intron 5 of 15)	-120744	NR_029475	78934		NR_029475	ENSMUSG00000070315	4930581F22Rik	-	RIKEN cDNA 4930581F22 gene	ncRNA
chr8:120570245-120570744	501	1.19764	0.460836	0.0448929	+	0	NA	intron (NM_198671, intron 8 of 15)	intron (NM_198671, intron 8 of 15)	18581	NM_178856	272551		NM_178856	ENSMUSG00000031821	Gins2	2210013I18Rik|4833427B12Rik|Pfs2|Psf2	GINS complex subunit 2	protein-coding
chr4:128899298-128899797	501	1.18853	0.185435	0.071952	+	0	NA	intron (NM_001370756, intron 2 of 4)	intron (NM_001370756, intron 2 of 4)	15503	NM_001370756	67525		NM_178110	ENSMUSG00000041000	Trim62	6330414G21Rik|Dear1	tripartite motif-containing 62	protein-coding
chr1:20845598-20846097	501	1.18646	0.0339295	0.0509765	+	0	NA	Intergenic	Intergenic	-25535	NM_008563	17215		NM_008563	ENSMUSG00000041859	Mcm3	Mcmd|P1|P1-MCM3|p1.m	minichromosome maintenance complex component 3	protein-coding
chr3:34465420-34465919	501	1.18099	0.185435	0.0737837	+	0	NA	Intergenic	Intergenic	-94712	NR_015580	320478		NM_177170	ENSMUSG00000105265	Sox2ot	B230215L15Rik	SOX2 overlapping transcript (non-protein coding)	ncRNA
chr10:84755271-84755770	501	1.1806	0.166221	0.046344	+	0	NA	promoter-TSS (NM_001024918)	promoter-TSS (NM_001024918)	-528	NM_001024918	71137		NM_027689	ENSMUSG00000020037	Rfx4	4933412G19Rik|NYD-sp10	regulatory factor X, 4 (influences HLA class II expression)	protein-coding
chr4:118961077-118961576	501	1.17137	0.322102	0.0407745	+	0	NA	promoter-TSS (NM_133892)	promoter-TSS (NM_133892)	-641	NM_133892	100470		NM_133892	ENSMUSG00000024903	Lao1	-	L-amino acid oxidase 1	protein-coding
chr6:16212988-16213487	501	1.16406	0.468385	0.0433105	+	0	NA	Intergenic	Intergenic	256666	NR_168008	102640305		NR_168007		Gm36406	Gm43996	predicted gene, 36406	ncRNA
chr3:116033630-116034129	501	1.16225	0.468209	0.0384554	+	0	NA	Intergenic	Intergenic	25582	NM_001163514	58193		NM_021388	ENSMUSG00000027963	Extl2	3000001D04Rik	exostosin-like glycosyltransferase 2	protein-coding
chr17:32924570-32925069	501	1.16069	0.396947	0.0477239	+	0	NA	exon (NM_130882, exon 13 of 13)	exon (NM_130882, exon 13 of 13)	-7463	NM_001357788	64385		NM_022434	ENSMUSG00000024292	Cyp4f14	1300014O15Rik|cyp4f-14	cytochrome P450, family 4, subfamily f, polypeptide 14	protein-coding
chr12:56415132-56415631	501	1.15945	0.226013	0.0581409	+	0	NA	Intergenic	Intergenic	-69487	NM_145442	217588		NM_145442	ENSMUSG00000021028	Mbip	4933408E06Rik	MAP3K12 binding inhibitory protein 1	protein-coding
chr1:89400651-89401150	501	1.15773	0.490047	0.0455513	+	0	NA	intron (NR_040482, intron 1 of 2)	intron (NR_040482, intron 1 of 2)	5233	NR_040482	77331		NR_040482	ENSMUSG00000099938	C030007H22Rik	-	RIKEN cDNA C030007H22 gene	ncRNA
chr4:127227245-127227744	501	1.15425	0.213888	0.0690723	+	0	NA	intron (NM_001302081, intron 8 of 11)	intron (NM_001302081, intron 8 of 11)	-16290	NM_030252	80284		NM_030252	ENSMUSG00000042380	Smim12	-	small integral membrane protein 12	protein-coding
chr6:90706556-90707055	501	1.15184	0.396947	0.0499956	+	0	NA	intron (NM_001356440, intron 1 of 13)	intron (NM_001356440, intron 1 of 13)	9724	NM_001134383	232227		NM_182784	ENSMUSG00000034312	Iqsec1	BRAG2|D6Ertd349e|cI-43	IQ motif and Sec7 domain 1	protein-coding
chr8:18852589-18853088	501	1.15079	0.440902	0.0523533	+	0	NA	intron (NM_026792, intron 1 of 7)	RMER1B|Other|Other	6559	NM_026792	52123		NM_026792	ENSMUSG00000031467	Agpat5	1110013A05Rik|D8Ertd319e	1-acylglycerol-3-phosphate O-acyltransferase 5	protein-coding
chr8:93917433-93917932	501	1.14513	0.459857	0.033954	+	0	NA	intron (NM_010308, intron 3 of 8)	intron (NM_010308, intron 3 of 8)	94958	NM_011787	23802		NM_011787	ENSMUSG00000031751	Amfr	gp78	autocrine motility factor receptor	protein-coding
chr6:94575770-94576269	501	1.14494	0.466766	0.0339011	+	0	NA	intron (NM_026255, intron 5 of 9)	intron (NM_026255, intron 5 of 9)	30396	NR_106008	102466992		NR_106008	ENSMUSG00000098531	Mir7041	Gm27872|mmu-mir-7041	microRNA 7041	ncRNA
chr17:68210587-68211086	501	1.14124	0.237203	0.0646116	+	0	NA	Intergenic	Intergenic	-62961	NM_177278	320858		NM_177278	ENSMUSG00000041565	L3mbtl4	A730037L19Rik|D930040M24Rik	L3MBTL4 histone methyl-lysine binding protein	protein-coding
chr11:60827145-60827644	501	1.1406	0.029405	0.0529927	+	0	NA	Intergenic	Intergenic	-3237	NM_145428	216820		NM_145428	ENSMUSG00000042569	Dhrs7b	PexRAP	dehydrogenase/reductase 7B	protein-coding
chr2:146993782-146994281	501	1.13436	0.396947	0.0526296	+	0	NA	Intergenic	RLTR20B3|LTR|ERVK	-18968	NM_001356403	24128		NM_011917	ENSMUSG00000027433	Xrn2	-	5'-3' exoribonuclease 2	protein-coding
chr7:118649273-118649772	501	1.13374	0.291025	0.0412247	+	0	NA	exon (NM_028930, exon 7 of 18)	exon (NM_028930, exon 7 of 18)	15786	NM_028930	74424		NM_028930	ENSMUSG00000030650	Tmc5	4932443L08Rik	transmembrane channel-like gene family 5	protein-coding
chr7:16129506-16130005	501	1.13165	0.250967	0.05704	+	0	NA	promoter-TSS (NM_001347561)	promoter-TSS (NM_001347561)	-71	NM_148946	110891		NM_148946	ENSMUSG00000030376	Slc8a2	Ncx2	solute carrier family 8 (sodium/calcium exchanger), member 2	protein-coding
chr9:55508632-55509131	501	1.13058	0.490047	0.0201969	+	0	NA	intron (NM_145615, intron 1 of 11)	intron (NM_145615, intron 1 of 11)	3362	NM_145615	110842		NM_145615	ENSMUSG00000032314	Etfa	2010200I21Rik|D9Ertd394e	electron transferring flavoprotein, alpha polypeptide	protein-coding
chr12:70184331-70184830	501	1.13045	0.2864	0.0459572	+	0	NA	Intergenic	Intergenic	30449	NM_001195033	100504285		NM_001195033	ENSMUSG00000090121	Abhd12b	Gm804	abhydrolase domain containing 12B	protein-coding
chr8:25276164-25276663	501	1.1281	0.164428	0.0958804	+	0	NA	Intergenic	Intergenic	29857	NR_040352	74489		NR_040352	ENSMUSG00000110140	5430421F17Rik	-	RIKEN cDNA 5430421F17 gene	ncRNA
chr3:102145910-102146409	501	1.12661	0.154862	0.0579121	+	0	NA	3' UTR (NM_009814, exon 11 of 11)	3' UTR (NM_009814, exon 11 of 11)	58534	NM_177545	229658		NM_177545	ENSMUSG00000027860	Vangl1	Kitenin|Lpp2|Stb2|Stbm	VANGL planar cell polarity 1	protein-coding
chr5:128482909-128483408	501	1.11868	0.00378925	0.0939557	+	0	NA	Intergenic	Intergenic	-50081	NM_172885	243274		NM_172885	ENSMUSG00000034310	Tmem132d	C630028F04Rik	transmembrane protein 132D	protein-coding
chr5:128927763-128928262	501	1.11656	0.447562	0.0283671	+	0	NA	intron (NM_001378900, intron 1 of 20)	intron (NM_001378900, intron 1 of 20)	25048	NM_001378900	231760		NM_001081388	ENSMUSG00000029420	Rimbp2	A930033C01Rik|mKIAA0318	RIMS binding protein 2	protein-coding
chr2:60962869-60963368	501	1.11643	0.396947	0.0233934	+	0	NA	promoter-TSS (NM_020296)	promoter-TSS (NM_020296)	86	NM_020296	56878		NM_020296	ENSMUSG00000026970	Rbms1	2600014B10Rik|MSSP-1|MSSP-2|MSSP-3|YC1	RNA binding motif, single stranded interacting protein 1	protein-coding
chr6:135334239-135334738	501	1.11517	0.380792	0.067809	+	0	NA	Intergenic	Intergenic	-14927	NR_157238	102640545		NR_157238	ENSMUSG00000107768	Gm36582	Gm44275	predicted gene, 36582	ncRNA
chr13:17002521-17003020	501	1.11479	0.067259	0.0834236	+	0	NA	intron (NM_138654, intron 12 of 13)	MTD|LTR|ERVL-MaLR	691995	NM_138654	192136		NM_138654	ENSMUSG00000055137	Sugct	5033411D12Rik	succinyl-CoA glutarate-CoA transferase	protein-coding
chr3:38557401-38557900	501	1.11287	0.378188	0.0614159	+	0	NA	Intergenic	MTE2a|LTR|ERVL-MaLR	-72800	NM_001373894	99696		NM_001033198	ENSMUSG00000044864	Ankrd50	E430012K20Rik|mKIAA1223|mKIAA3019	ankyrin repeat domain 50	protein-coding
chr4:10972858-10973357	501	1.11282	0.102277	0.0720524	+	0	NA	Intergenic	Intergenic	34512	NM_175175	71801		NM_175175	ENSMUSG00000049969	Plekhf2	1110070J07Rik|ZFYVE18	pleckstrin homology domain containing, family F (with FYVE domain) member 2	protein-coding
chr9:29718882-29719381	501	1.10297	0.439938	0.0234309	+	0	NA	intron (NM_172290, intron 1 of 7)	intron (NM_172290, intron 1 of 7)	244138	NM_001357593	235106		NM_172290	ENSMUSG00000059974	Ntm	6230410L23Rik|B230210G24Rik|Hnt|Igdcc2	neurotrimin	protein-coding
chr10:93275308-93275807	501	1.10022	0.00212518	0.0994411	+	0	NA	intron (NM_001322265, intron 2 of 4)	intron (NM_001322265, intron 2 of 4)	35602	NM_001282967	13713		NM_013508	ENSMUSG00000008398	Elk3	D430049E23Rik|Erp|Etrp|Net|Sap-2	ELK3, member of ETS oncogene family	protein-coding
chr1:153904884-153905383	501	1.09331	0.45982	0.0539516	+	0	NA	intron (NM_008131, intron 3 of 6)	RSINE1|SINE|B4	5204	NM_008131	14645		NM_008131	ENSMUSG00000026473	Glul	GS|Glns	glutamate-ammonia ligase	protein-coding
chrX:75758017-75758516	501	1.09009	0.479009	0.0282332	+	0	NA	intron (NR_029443, intron 2 of 8)	intron (NR_029443, intron 2 of 8)	6433	NR_029443	74396		NR_029443	ENSMUSG00000087396	4933407K13Rik	A130080L05Rik|Dxz4	RIKEN cDNA 4933407K13 gene	ncRNA
chr10:126680560-126681059	501	1.07718	0.292823	0.0320124	+	0	NA	Intergenic	Intergenic	29582	NR_105841	102465224		NR_105841	ENSMUSG00000098756	Mir378d	Gm27650|mmu-mir-378d	microRNA 378d	ncRNA
chr14:16200916-16201415	501	1.07535	0.396947	0.0666546	+	0	NA	Intergenic	Intergenic	42166	NM_001359883	71147		NM_027695	ENSMUSG00000021786	Oxsm	4933425A18Rik	3-oxoacyl-ACP synthase, mitochondrial	protein-coding
chr12:51117398-51117897	501	1.07413	0.322102	0.0478732	+	0	NA	Intergenic	Intergenic	112491	NR_126468	75494		NR_126468	ENSMUSG00000111986	1700008C04Rik	-	RIKEN cDNA 1700008C04 gene	ncRNA
chr4:62942207-62942706	501	1.07273	0.396947	0.028156	+	0	NA	Intergenic	Intergenic	-23111	NM_028327	72701		NM_028326	ENSMUSG00000028358	Zfp618	2810031P15Rik|2810040O04Rik|D430033D05Rik|Nedd10|Znf618|bM257P7.1	zinc finger protein 618	protein-coding
chr5:146904340-146904839	501	1.0721	0.291025	0.0477351	+	0	NA	Intergenic	Intergenic	-7492	NR_165291	115490216		NR_165291		Gm10858	-	predicted gene 10858	ncRNA
chr18:58779005-58779504	501	1.07171	0.396947	0.0478311	+	0	NA	Intergenic	Intergenic	-57109	NM_175506	240322		NM_175506	ENSMUSG00000053441	Adamts19	4831407I23Rik|D230034E10Rik	ADAM metallopeptidase with thrombospondin type 1 motif 19	protein-coding
chr8:108838765-108839264	501	1.07095	0.201611	0.0531901	+	0	NA	intron (NM_007496, intron 3 of 9)	intron (NM_007496, intron 3 of 9)	-97846	NR_037295	100526511		NR_037295	ENSMUSG00000093241	Mir3108	mir-3108|mmu-mir-3108	microRNA 3108	ncRNA
chr9:123150579-123151078	501	1.06771	0.474092	0.0405648	+	0	NA	promoter-TSS (NM_011606)	promoter-TSS (NM_011606)	-118	NM_011606	21922		NM_011606	ENSMUSG00000025784	Clec3b	Tna	C-type lectin domain family 3, member b	protein-coding
chr17:29462161-29462660	501	1.05123	0.322102	0.0231881	+	0	NA	non-coding (NR_168685, exon 4 of 4)	non-coding (NR_168685, exon 4 of 4)	5528	NR_168686	102640282		NR_168683		Gm26885	-	predicted gene, 26885	ncRNA
chr5:23674725-23675224	501	1.04253	0.31668	0.0572099	+	0	NA	intron (NM_001359174, intron 2 of 16)	CpG	993	NM_001359172	20817		NM_009274	ENSMUSG00000062604	Srpk2	Wbp6|mSRPK2	serine/arginine-rich protein specific kinase 2	protein-coding
chr4:42916951-42917450	501	1.03715	0.199202	0.0740451	+	0	NA	promoter-TSS (NM_001346526)	promoter-TSS (NM_001346526)	-43	NM_001346526	230085		NM_172690	ENSMUSG00000036062	Phf24	GINIP	PHD finger protein 24	protein-coding
chr2:118263074-118263573	501	1.03175	0.439938	0.0380493	+	0	NA	Intergenic	Intergenic	-6357	NM_027759	71313		NM_027759	ENSMUSG00000027344	Fsip1	1700012M13Rik|4933432K11Rik	fibrous sheath-interacting protein 1	protein-coding
chr5:139175178-139175677	501	1.03099	0.266217	0.0467509	+	0	NA	intron (NM_001363485, intron 9 of 12)	intron (NM_001363485, intron 9 of 12)	-24724	NM_001359097	19085		NM_008923	ENSMUSG00000025855	Prkar1b	RIbeta	protein kinase, cAMP dependent regulatory, type I beta	protein-coding
chr4:130811372-130811871	501	1.02266	0.423535	0.0575942	+	0	NA	intron (NM_011520, intron 1 of 4)	intron (NM_011520, intron 1 of 4)	19084	NM_011520	20970		NM_011520	ENSMUSG00000025743	Sdc3	Synd3|mKIAA0468|syn-3	syndecan 3	protein-coding
chr1:43898939-43899438	501	1.01969	0.396947	0.0554752	+	0	NA	Intergenic	Intergenic	-34806	NM_001310540	22019		NM_009418	ENSMUSG00000041763	Tpp2	TPP-2|TppII	tripeptidyl peptidase II	protein-coding
chr3:5224779-5225278	501	1.01583	0.2864	0.0473856	+	0	NA	intron (NM_001368671, intron 1 of 10)	intron (NM_001368671, intron 1 of 10)	3832	NM_001368671	80892		NM_030708	ENSMUSG00000025255	Zfhx4	A930021B15|C130041O22Rik|Zfh-4|Zfh4	zinc finger homeodomain 4	protein-coding
chr17:57768917-57769416	501	0.999545	0.396947	0.0285952	+	0	NA	promoter-TSS (NM_001081653)	promoter-TSS (NM_001081653)	-45	NR_160889	620292		NM_001081653	ENSMUSG00000038048	Cntnap5c	Caspr5-3|EG620292|Gm325	contactin associated protein-like 5C	protein-coding
chr2:158228567-158229066	501	0.998611	0.318658	0.0434859	+	0	NA	intron (NM_177657, intron 1 of 13)	intron (NM_177657, intron 1 of 13)	408	NM_177657	228846		NM_177657	ENSMUSG00000037813	D630003M21Rik	-	RIKEN cDNA D630003M21 gene	protein-coding
chr9:73183297-73183796	501	0.992733	0.0431442	0.0891976	+	0	NA	Intergenic	Tigger13a|DNA|TcMar-Tigger	-8932	NR_166650	102636126		NR_166650	ENSMUSG00000098875	Gm27211	-	predicted gene 27211	ncRNA
chr15:99343407-99343906	501	0.970162	0.27081	0.0609799	+	0	NA	intron (NM_001310623, intron 1 of 24)	intron (NM_001310623, intron 1 of 24)	26826	NM_011711	22379		NM_011711	ENSMUSG00000023008	Fmnl3	2700073B04Rik|FBP11|Wbp3|mKIAA2014	formin-like 3	protein-coding
chr7:132733440-132733939	501	0.965472	0.0976151	0.040622	+	0	NA	intron (NM_001381859, intron 4 of 4)	intron (NM_001381859, intron 4 of 4)	43227	NM_001347630	77938		NM_175268	ENSMUSG00000030956	Fam53b	A930008G19Rik|mKIAA0140	family with sequence similarity 53, member B	protein-coding
chr12:24799495-24799994	501	0.965308	0.479009	0.024659	+	0	NA	intron (NR_166876, intron 2 of 2)	intron (NR_166876, intron 2 of 2)	31573	NR_166877	102641621		NR_166875	ENSMUSG00000113621	2900060N12Rik	-	RIKEN cDNA 2900060N12 gene	ncRNA
chr7:63956393-63956892	501	0.963261	0.467724	0.0219412	+	0	NA	Intergenic	Intergenic	-17727	NM_021366	50794		NM_021366	ENSMUSG00000052040	Klf13	0610043C13Rik|9430029L20Rik|Bteb3|FKLF-2|FKLF2|NSLP1|RFLAT-1|RFLAT1	Kruppel-like transcription factor 13	protein-coding
chr4:111597202-111597701	501	0.958752	0.415858	0.0473901	+	0	NA	intron (NM_030231, intron 9 of 12)	intron (NM_030231, intron 9 of 12)	-122559	NM_026470	67946		NM_026470	ENSMUSG00000034401	Spata6	1700062C23Rik|Hash|KRP|Mash	spermatogenesis associated 6	protein-coding
chr6:142814564-142815063	501	0.956081	0.328243	0.0468788	+	0	NA	intron (NR_045707, intron 2 of 6)	intron (NR_045707, intron 2 of 6)	582	NR_045707	665037		NR_045707	ENSMUSG00000072683	Gm7457	EG665037	predicted gene 7457	ncRNA
chr7:138519713-138520212	501	0.955587	0.396947	0.0400252	+	0	NA	Intergenic	Intergenic	-34280	NR_131022	75187		NR_131022	ENSMUSG00000110037	4930543N07Rik	Gm45685	RIKEN cDNA 4930543N07 gene	ncRNA
chr7:64185098-64185597	501	0.949131	0.150603	0.0579946	+	0	NA	promoter-TSS (NM_018752)	promoter-TSS (NM_018752)	-112	NM_018752	17364		NM_018752	ENSMUSG00000030523	Trpm1	4732499L03Rik|Ltrpc1|Mlsn1|rd15	transient receptor potential cation channel, subfamily M, member 1	protein-coding
chr16:92200587-92201086	501	0.938604	0.397142	0.0405771	+	0	NA	Intergenic	Intergenic	-91553	NM_134110	246133		NM_134110	ENSMUSG00000039672	Kcne2	2200002I16Rik|MiRP1	potassium voltage-gated channel, Isk-related subfamily, gene 2	protein-coding
chr2:28466092-28466591	501	0.938465	0.490047	0.0494853	+	0	NA	promoter-TSS (NM_027040)	promoter-TSS (NM_027040)	-17	NM_027040	69327		NM_027040	ENSMUSG00000026831	Pierce1	1700007K13Rik|Rbest47	piercer of microtubule wall 1	protein-coding
chr1:168327807-168328306	501	0.934192	0.322102	0.0399094	+	0	NA	intron (NM_183355, intron 2 of 8)	intron (NM_183355, intron 2 of 8)	104113	NM_008783	18514		NM_008783	ENSMUSG00000052534	Pbx1	2310056B04Rik|D230003C07Rik|Pbx-1	pre B cell leukemia homeobox 1	protein-coding
chr3:88222070-88222569	501	0.934001	0.380792	0.0551472	+	0	NA	intron (NR_168092, intron 2 of 7)	intron (NR_168092, intron 2 of 7)	-6649	NR_162800	114482879		NR_162800		Mir9b-1	Gm25641|mmu-mir-9b-1	microRNA 9b-1	ncRNA
chr12:87413122-87413621	501	0.933745	0.396947	0.0558736	+	0	NA	Intergenic	Intergenic	24386	NR_037228	100526546		NR_037228	ENSMUSG00000105428	Mir3068	mir-3068|mmu-mir-3068	microRNA 3068	ncRNA
chr10:4162854-4163353	501	0.926363	0.441785	0.0598699	+	0	NA	intron (NM_001170785, intron 27 of 27)	intron (NM_001170785, intron 27 of 27)	50017	NR_152620	102632515		NR_152620	ENSMUSG00000111266	Gm30570	-	predicted gene, 30570	ncRNA
chr7:44287571-44288070	501	0.925835	0.322102	0.0477525	+	0	NA	Intergenic	Intergenic	-14662	NM_001361137	102632142		NM_001361137		Gm18905	-	predicted gene, 18905	protein-coding
chr2:77946163-77946662	501	0.922664	0.0354602	0.132565	+	0	NA	promoter-TSS (NM_030560)	promoter-TSS (NM_030560)	-56	NM_001362664	80744		NM_030560	ENSMUSG00000027014	Cwc22	B230213M24|mKIAA1604	CWC22 spliceosome-associated protein	protein-coding
chr19:4305459-4305958	501	0.89811	0.396947	0.0375494	+	0	NA	intron (NM_130863, intron 1 of 21)	CpG	514	NM_001290818	110355		NM_130863	ENSMUSG00000024858	Grk2	Adrbk-1|Adrbk1|Bark-1|beta ARK|betaARK1	G protein-coupled receptor kinase 2	protein-coding
chr9:94969027-94969526	501	0.897172	0.396947	0.048072	+	0	NA	intron (NM_177909, intron 9 of 15)	intron (NM_177909, intron 9 of 15)	217447	NR_106116	102465763		NR_106116	ENSMUSG00000098251	Mir7656	Gm27614|mmu-mir-7656	microRNA 7656	ncRNA
chr7:130266075-130266574	501	0.895406	0.440611	0.0451041	+	0	NA	5' UTR (NM_001347638, exon 1 of 16)	5' UTR (NM_001347638, exon 1 of 16)	484	NM_010207	14183		NM_010207	ENSMUSG00000030849	Fgfr2	Bek|Fgfr-2|Fgfr-7|Fgfr2b|Fgfr7|KGFR|KGFRTr|svs	fibroblast growth factor receptor 2	protein-coding
chr2:69244878-69245377	501	0.890824	0.468548	0.0169934	+	0	NA	intron (NM_021022, intron 26 of 27)	intron (NM_021022, intron 26 of 27)	25178	NM_001289857	14378		NM_021331	ENSMUSG00000005232	G6pc2	G6pc-rs|IGRP	glucose-6-phosphatase, catalytic, 2	protein-coding
chr17:45765863-45766362	501	0.886088	0.47721	0.0604793	+	0	NA	intron (NR_152153, intron 2 of 4)	intron (NR_152153, intron 2 of 4)	31606	NR_152153	433111		NR_152153	ENSMUSG00000097727	F630040K05Rik	-	RIKEN cDNA F630040K05 gene	ncRNA
chr3:89225845-89226344	501	0.883263	0.0498007	0.0909372	+	0	NA	intron (NM_013691, intron 21 of 22)	intron (NM_013691, intron 21 of 22)	1104	NR_030579	100124470		NR_030579	ENSMUSG00000076255	Mir92b	Mirn92b|mir-92b|mmu-mir-92b	microRNA 92b	ncRNA
chr18:45559149-45559648	501	0.883191	0.152352	0.108624	+	0	NA	promoter-TSS (NM_080465)	promoter-TSS (NM_080465)	-65	NR_166707	102634598		NR_166707		Gm32139	-	predicted gene, 32139	ncRNA
chr3:61002482-61002981	501	0.882633	0.154862	0.0841991	+	0	NA	promoter-TSS (NM_001282016)	promoter-TSS (NM_001282016)	-54	NM_001282016	18441		NM_008772	ENSMUSG00000027765	P2ry1	P2Y1|P2y1r	purinergic receptor P2Y, G-protein coupled 1	protein-coding
chr11:74522542-74523041	501	0.881727	0.460564	0.0661489	+	0	NA	promoter-TSS (NM_001364131)	promoter-TSS (NM_001364131)	10	NM_001364131	380711		NM_001015046	ENSMUSG00000038807	Rap1gap2	Garnl4|Gm1561|mKIAA1039	RAP1 GTPase activating protein 2	protein-coding
chrX:94212437-94212936	501	0.881598	0.058075	0.116615	+	0	NA	promoter-TSS (NM_012010)	promoter-TSS (NM_012010)	-35	NM_012010	26905		NM_012010	ENSMUSG00000035150	Eif2s3x	Eif-2gx|eIF-2-gamma X	eukaryotic translation initiation factor 2, subunit 3, structural gene X-linked	protein-coding
chr9:23436657-23437156	501	0.876855	0.459857	0.0226016	+	0	NA	intron (NM_028472, intron 13 of 14)	intron (NM_028472, intron 13 of 14)	213830	NM_028472	73230		NM_028472	ENSMUSG00000031963	Bmper	3110056H04Rik|CV-2|Crim3|Cv2	BMP-binding endothelial regulator	protein-coding
chr15:87555749-87556248	501	0.876114	0.380792	0.0268505	+	0	NA	intron (NM_001252310, intron 1 of 3)	intron (NM_001252310, intron 1 of 3)	11699	NM_001252310	106014		NM_134096	ENSMUSG00000054863	Tafa5	Fam19a5|Tafa-5|Tara-5	TAFA chemokine like family member 5	protein-coding
chr12:78971579-78972078	501	0.869445	0.401352	0.0350642	+	0	NA	intron (NM_001364892, intron 2 of 2)	intron (NM_001364892, intron 2 of 2)	9197	NM_001364891	268567		NM_178745	ENSMUSG00000046157	Tmem229b	6330442E10Rik|9830138K24	transmembrane protein 229B	protein-coding
chr7:6169373-6169872	501	0.867092	0.415875	0.0370314	+	0	NA	Intergenic	MER91A|DNA|hAT-Tip100	-2891	NM_028316	72667		NM_028316	ENSMUSG00000044876	Zfp444	2810031J10Rik|6230401O10Rik|mFLJ00134	zinc finger protein 444	protein-coding
chr14:34825873-34826372	501	0.859522	0.185435	0.0418296	+	0	NA	intron (NM_008166, intron 2 of 15)	intron (NM_008166, intron 2 of 15)	5986	NM_008166	14803		NM_008166	ENSMUSG00000041078	Grid1	GluD1|GluRdelta1	glutamate receptor, ionotropic, delta 1	protein-coding
chr5:99348176-99348675	501	0.858562	0.322102	0.0428551	+	0	NA	intron (NR_030692, intron 3 of 3)	intron (NR_030692, intron 3 of 3)	-95498	NM_181318	320292		NM_145839	ENSMUSG00000089809	Rasgef1b	4732452O09Rik|GPIgamma4|Gpig4	RasGEF domain family, member 1B	protein-coding
chr7:17060748-17061247	501	0.854133	1.6e-05	0.182969	+	0	NA	intron (NM_001162950, intron 1 of 14)	intron (NM_001162950, intron 1 of 14)	1430	NM_001162950	53417		NM_016868	ENSMUSG00000004328	Hif3a	Ipas|MOP7|NEPAS|bHLHe17	hypoxia inducible factor 3, alpha subunit	protein-coding
chr2:153494221-153494720	501	0.835952	0.403603	0.0428221	+	0	NA	intron (NM_001134300, intron 1 of 10)	intron (NM_001134300, intron 1 of 10)	35501	NM_001134300	329540		NM_001001986	ENSMUSG00000061411	Nol4l	4931410H15|8430427H17Rik|Gm1636	nucleolar protein 4-like	protein-coding
chr13:92972901-92973400	501	0.828183	0.396947	0.0722046	+	0	NA	Intergenic	Intergenic	-100154	NR_036451	100502942		NM_177623	ENSMUSG00000114382	Gm4814	C920025J10|EG218444	predicted gene 4814	ncRNA
chr7:28411100-28411599	501	0.826258	0.477229	0.0477112	+	0	NA	intron (NM_175021, intron 3 of 12)	intron (NM_175021, intron 3 of 12)	18353	NM_019458	54624		NM_019458	ENSMUSG00000003437	Paf1	5730511K23Rik	Paf1, RNA polymerase II complex component	protein-coding
chr2:148875308-148875807	501	0.825768	0.397433	0.0828031	+	0	NA	promoter-TSS (NM_009976)	promoter-TSS (NM_009976)	-45	NM_009976	13010		NM_009976	ENSMUSG00000027447	Cst3	CysC	cystatin C	protein-coding
chr18:44724290-44724789	501	0.82131	0.459857	0.0386053	+	0	NA	exon (NM_001085373, exon 3 of 19)	exon (NM_001085373, exon 3 of 19)	-62273	NM_001085374	328949		NM_001033406	ENSMUSG00000071856	Mcc	D18Ertd451e|E330037C19	mutated in colorectal cancers	protein-coding
chr8:35554127-35554626	501	0.816212	0.469389	0.051256	+	0	NA	Intergenic	Intergenic	-33413	NM_001081279	52065		NM_001081279	ENSMUSG00000070056	Mfhas1	2310066G09Rik|D8Ertd91e	malignant fibrous histiocytoma amplified sequence 1	protein-coding
chr8:94771901-94772400	501	0.805375	0.2864	0.0612246	+	0	NA	promoter-TSS (NM_009142)	promoter-TSS (NM_009142)	-30	NM_009142	20312		NM_009142	ENSMUSG00000031778	Cx3cl1	ABCD-3|CX3C|Cxc3|D8Bwg0439e|FK|Scyd1	C-X3-C motif chemokine ligand 1	protein-coding
chr5:105654626-105655125	501	0.799302	0.490047	0.0506436	+	0	NA	Intergenic	Intergenic	-45094	NM_001122768	231549		NM_178701	ENSMUSG00000046079	Lrrc8d	2810473G09Rik|4930525N13Rik|A930019F03|Lrrc5	leucine rich repeat containing 8D	protein-coding
chr17:27291552-27292051	501	0.797051	0.12813	0.0899885	+	0	NA	Intergenic	Intergenic	25294	NR_106073	102465700		NR_106073	ENSMUSG00000105142	Mir7214	mmu-mir-7214	microRNA 7214	ncRNA
chr9:75683819-75684318	501	0.784871	0.380792	0.0441446	+	0	NA	promoter-TSS (NM_001164790)	promoter-TSS (NM_001164790)	-12	NM_009130	20255		NM_009130	ENSMUSG00000032181	Scg3	1B1075|Chgd|SgIII	secretogranin III	protein-coding
chr2:92059904-92060403	501	0.779724	0.477229	0.0314363	+	0	NA	Intergenic	Intergenic	-35983	NM_011957	26427		NM_011957	ENSMUSG00000027230	Creb3l1	Oasis	cAMP responsive element binding protein 3-like 1	protein-coding
chr10:84754747-84755246	501	0.778493	0.397433	0.0535159	+	0	NA	Intergenic	CpG	-1052	NM_001024918	71137		NM_027689	ENSMUSG00000020037	Rfx4	4933412G19Rik|NYD-sp10	regulatory factor X, 4 (influences HLA class II expression)	protein-coding
chr7:48947426-48947925	501	0.767682	0.208684	0.0462533	+	0	NA	Intergenic	Intergenic	-11398	NM_001111016	78286		NM_175272	ENSMUSG00000052512	Nav2	5330421F07Rik|HELAD1|POMFIL2|RAINB1|RAINB2|Unc53H2|mKIAA3015	neuron navigator 2	protein-coding
chr12:88910730-88911229	501	0.76528	0.396947	0.059914	+	0	NA	intron (NM_001198587, intron 3 of 19)	intron (NM_001198587, intron 3 of 19)	-42411	NM_172544	18191		NM_172544	ENSMUSG00000066392	Nrxn3	-	neurexin III	protein-coding
chr12:20921023-20921522	501	0.754575	0.396947	0.0558464	+	0	NA	Intergenic	CpG	-105493	NR_015521	69513		NR_015521	ENSMUSG00000099759	1700030C10Rik	-	RIKEN cDNA 1700030C10 gene	ncRNA
chr17:83276155-83276654	501	0.752051	0.380792	0.0851324	+	0	NA	Intergenic	CpG	61121	NM_134117	106522		NM_134117	ENSMUSG00000024247	Pkdcc	Adtk1|ESTM17|MAd1|Sgk493|Vlk	protein kinase domain containing, cytoplasmic	protein-coding
chr5:65130864-65131363	501	0.750895	0.313597	0.0397931	+	0	NA	promoter-TSS (NM_175174)	promoter-TSS (NM_175174)	-118	NM_001359401	71778		NM_175174	ENSMUSG00000054920	Klhl5	1300013C10Rik	kelch-like 5	protein-coding
chr1:156179771-156180270	501	0.744002	0.470666	0.0783071	+	0	NA	intron (NM_177838, intron 1 of 4)	intron (NM_177838, intron 1 of 4)	25006	NM_177838	329274		NM_177838	ENSMUSG00000015484	Fam163a	A230106N23Rik	family with sequence similarity 163, member A	protein-coding
chr15:19162054-19162553	501	0.742041	0.355672	0.0598245	+	0	NA	Intergenic	Intergenic	-23070	NR_155419	102639102		NR_155419	ENSMUSG00000115803	Gm35496	-	predicted gene, 35496	ncRNA
chr1:39086165-39086664	501	0.738359	0.0294524	0.137759	+	0	NA	Intergenic	Intergenic	98600	NM_026850	68833		NM_026850	ENSMUSG00000026078	Pdcl3	1110061A19Rik|Viaf1	phosducin-like 3	protein-coding
chr2:158229107-158229606	501	0.737891	0.185435	0.0577541	+	0	NA	promoter-TSS (NM_001131021)	promoter-TSS (NM_001131021)	-132	NM_001131021	228846		NM_177657	ENSMUSG00000037813	D630003M21Rik	-	RIKEN cDNA D630003M21 gene	protein-coding
chr2:153483428-153483927	501	0.726012	0.462545	0.0488321	+	0	NA	intron (NM_001134300, intron 2 of 10)	intron (NM_001134300, intron 2 of 10)	-39198	NM_001001986	329540		NM_001001986	ENSMUSG00000061411	Nol4l	4931410H15|8430427H17Rik|Gm1636	nucleolar protein 4-like	protein-coding
chr10:77984628-77985127	501	0.72445	0.381448	0.06661	+	0	NA	3' UTR (NM_026431, exon 7 of 7)	3' UTR (NM_026431, exon 7 of 7)	6227	NM_026431	67884		NM_026431	ENSMUSG00000020284	Cfap410	1810043G02Rik|D10Jhu13e	cilia and flagella associated protein 410	protein-coding
chr4:144972882-144973381	501	0.722909	0.438277	0.0442558	+	0	NA	3' UTR (NM_001276502, exon 69 of 69)	3' UTR (NM_001276502, exon 69 of 69)	79994	NM_001357277	20148		NM_011303	ENSMUSG00000066026	Dhrs3	Rsdr1|retSDR1	dehydrogenase/reductase 3	protein-coding
chr14:52008771-52009270	501	0.710232	0.396947	0.103072	+	0	NA	exon (NM_027248, exon 3 of 5)	exon (NM_027248, exon 3 of 5)	5538	NM_001253695	69890		NM_027248	ENSMUSG00000049295	Zfp219	2010302A17Rik|Znf219	zinc finger protein 219	protein-coding
chr10:31445689-31446188	501	0.708399	0.468385	0.103715	+	0	NA	promoter-TSS (NM_001359366)	promoter-TSS (NM_001359366)	20	NM_009413	21987		NM_009413	ENSMUSG00000000296	Tpd52l1	D53	tumor protein D52-like 1	protein-coding
chr2:131508510-131509009	501	0.696861	0.397433	0.073868	+	0	NA	intron (NM_145533, intron 1 of 6)	intron (NM_145533, intron 1 of 6)	16897	NM_001177838	228608		NM_145533	ENSMUSG00000027333	Smox	B130066H01Rik|PAO|PAOh1|SMO	spermine oxidase	protein-coding
chr6:76522204-76522703	501	0.685453	0.292823	0.0561584	+	0	NA	Intergenic	Intergenic	-720024	NM_001362109	74342		NM_028880	ENSMUSG00000060780	Lrrtm1	4632401D06Rik	leucine rich repeat transmembrane neuronal 1	protein-coding
chr4:138503609-138504108	501	0.678935	0.222161	0.0888929	+	0	NA	Intergenic	Intergenic	48710	NM_025451	66259		NM_025451	ENSMUSG00000046447	Camk2n1	1810006K23Rik	calcium/calmodulin-dependent protein kinase II inhibitor 1	protein-coding
chr1:172481886-172482385	501	0.675144	0.466188	0.0978185	+	0	NA	promoter-TSS (NM_033608)	promoter-TSS (NM_033608)	-78	NM_001145800	93842		NM_033608	ENSMUSG00000037995	Igsf9	644ETD8|Dasm1|Kiaa1355-hp|NRT1|Ncaml|mKIAA1355	immunoglobulin superfamily, member 9	protein-coding
chrX:50619898-50620397	501	0.662117	0.173876	0.0501755	+	0	NA	intron (NR_015505, intron 3 of 19)	intron (NR_015505, intron 3 of 19)	15174	NR_015505	103012		NR_015505	ENSMUSG00000085396	Firre	5830467J12Rik|6720401G13Rik	functional intergenic repeating RNA element	ncRNA
chr12:103513529-103514028	501	0.660004	0.439938	0.0327254	+	0	NA	Intergenic	Intergenic	-18787	NM_028980	74521		NM_028980	ENSMUSG00000021209	Ppp4r4	8430415E04Rik|mKIAA1622	protein phosphatase 4, regulatory subunit 4	protein-coding
chr6:53143994-53144493	501	0.650271	0.378188	0.0688728	+	0	NA	Intergenic	Intergenic	-75619	NM_173406	231986		NM_173406	ENSMUSG00000063568	Jazf1	C820002C15|Jaz1|Tip27	JAZF zinc finger 1	protein-coding
chr8:45557895-45558394	501	0.641241	0.322102	0.100392	+	0	NA	intron (NM_172752, intron 1 of 22)	intron (NM_172752, intron 1 of 22)	50356	NM_001205219	234214		NM_172752	ENSMUSG00000031626	Sorbs2	2010203O03Rik|9430041O17Rik|A530071H08|Argbp2|mKIAA0777|nArgBP2	sorbin and SH3 domain containing 2	protein-coding
chr12:90915800-90916299	501	0.638127	0.0967689	0.139133	+	0	NA	Intergenic	Intergenic	-129799	NR_045858	71349		NR_045858	ENSMUSG00000085004	5430427M07Rik	-	RIKEN cDNA 5430427M07 gene	ncRNA
chr19:23056841-23057340	501	0.635898	0.0726434	0.127084	+	0	NA	Intergenic	Intergenic	-84136	NM_010638	16601		NM_010638	ENSMUSG00000033863	Klf9	2310051E17Rik|BTEB-1|Bteb1|Gm9971	Kruppel-like transcription factor 9	protein-coding
chr7:140058034-140058533	501	0.626465	0.363355	0.0860819	+	0	NA	Intergenic	CpG	-9195	NM_001347609	17703		NM_010836	ENSMUSG00000025469	Msx3	-	msh homeobox 3	protein-coding
chr11:52447137-52447636	501	0.625799	0.185435	0.073652	+	0	NA	Intergenic	Intergenic	50958	NM_153117	213673		NM_153117	ENSMUSG00000036275	9530068E07Rik	Kct2	RIKEN cDNA 9530068E07 gene	protein-coding
chr1:187215270-187215769	501	0.618926	0.396947	0.078938	+	0	NA	promoter-TSS (NM_029067)	promoter-TSS (NM_029067)	8	NM_001357646	67769		NM_026367	ENSMUSG00000039210	Gpatch2	5830433G22Rik|5830436K05Rik|Gpatc2	G patch domain containing 2	protein-coding
chr7:63956990-63957489	501	0.610173	0.313597	0.0918653	+	0	NA	Intergenic	Intergenic	-18324	NM_021366	50794		NM_021366	ENSMUSG00000052040	Klf13	0610043C13Rik|9430029L20Rik|Bteb3|FKLF-2|FKLF2|NSLP1|RFLAT-1|RFLAT1	Kruppel-like transcription factor 13	protein-coding
chr5:125699367-125699866	501	0.592924	0.396947	0.0705348	+	0	NA	intron (NM_001190352, intron 4 of 8)	intron (NM_001190352, intron 4 of 8)	-82067	NR_162806	114483666		NR_162806		Mir12200	Gm51294|mmu-mir-12200	microRNA 12200	ncRNA
chr1:158463923-158464422	501	0.592576	0.403603	0.022055	+	0	NA	intron (NM_007495, intron 1 of 22)	intron (NM_007495, intron 1 of 22)	-41453	NR_030441	735253		NR_030441	ENSMUSG00000070103	Mir488	Mirn488|mir-488|mmu-mir-488	microRNA 488	ncRNA
chr17:32947208-32947707	501	0.545367	0.490047	0.0532581	+	0	NA	promoter-TSS (NM_130882)	promoter-TSS (NM_130882)	-96	NM_130882	170716		NM_130882	ENSMUSG00000024055	Cyp4f13	0610030I10Rik|Cypf13	cytochrome P450, family 4, subfamily f, polypeptide 13	protein-coding
chr16:32643627-32644126	501	0.543587	0.459857	0.100111	+	0	NA	promoter-TSS (NM_001110147)	promoter-TSS (NM_001110147)	-767	NM_001110147	51789		NM_016788	ENSMUSG00000022791	Tnk2	Ack|Ack-1|Ack1|Cdgip|Pyk1	tyrosine kinase, non-receptor, 2	protein-coding
chr1:57218066-57218565	501	0.516947	0.444487	0.0621452	+	0	NA	Intergenic	Intergenic	-3319	NR_037990	407809		NR_037990	ENSMUSG00000101429	BC055402	-	cDNA sequence BC055402	ncRNA
chr15:57695374-57695873	501	-0.50325	0.452227	-0.0854864	+	0	NA	intron (NM_199449, intron 1 of 3)	CpG	956	NM_199449	387609		NM_199449	ENSMUSG00000071757	Zhx2	Afr-1|Afr1|Raf|mKIAA0854	zinc fingers and homeoboxes 2	protein-coding
chr16:87455314-87455813	501	-0.505269	0.490047	-0.0159703	+	0	NA	intron (NM_024258, intron 1 of 17)	CpG	578	NM_024258	74112		NM_024258	ENSMUSG00000025616	Usp16	1200004E02Rik|2810483I07Rik|6330514E22Rik|UBPM	ubiquitin specific peptidase 16	protein-coding
chr3:58372305-58372804	501	-0.511437	0.402435	-0.08822	+	0	NA	Intergenic	Intergenic	-42166	NM_001081229	72033		NM_001081229	ENSMUSG00000027806	Tsc22d2	1810043J12Rik|5530402M19Rik	TSC22 domain family, member 2	protein-coding
chr2:105398481-105398980	501	-0.526113	0.469389	-0.0377975	+	0	NA	intron (NM_009037, intron 1 of 5)	CpG	589	NM_009037	19672		NM_009037	ENSMUSG00000005973	Rcn1	Rcn	reticulocalbin 1	protein-coding
chr2:169666284-169666783	501	-0.530153	0.460762	-0.0916601	+	0	NA	intron (NM_177659, intron 1 of 2)	intron (NM_177659, intron 1 of 2)	34024	NM_001363022	228911		NM_080455	ENSMUSG00000047907	Tshz2	2900073F20Rik|B830045G17|Mtsh2|Sdccag33l|Tsh2|Zfp218|mKIAA4248|teashirt2	teashirt zinc finger family member 2	protein-coding
chr8:78820614-78821113	501	-0.534751	0.380792	-0.0900152	+	0	NA	intron (NM_001191004, intron 1 of 4)	CpG	289	NM_001191004	78651		NM_030145	ENSMUSG00000031683	Lsm6	1500031N17Rik|2410088K19Rik	LSM6 homolog, U6 small nuclear RNA and mRNA degradation associated	protein-coding
chr7:3617087-3617586	501	-0.534789	0.452227	-0.0843375	+	0	NA	promoter-TSS (NM_025348)	promoter-TSS (NM_025348)	-37	NM_025348	66091		NM_025348	ENSMUSG00000035674	Ndufa3	1010001M12Rik|1700022J01Rik	NADH:ubiquinone oxidoreductase subunit A3	protein-coding
chr11:4121666-4122165	501	-0.535955	0.166221	-0.124647	+	0	NA	Intergenic	Intergenic	-3186	NM_144520	67815		NM_144520	ENSMUSG00000003585	Sec14l2	1300013M05Rik|Spf|TAP	SEC14-like lipid binding 2	protein-coding
chr1:86441751-86442250	501	-0.537633	0.333828	-0.0478774	+	0	NA	Intergenic	CpG	15671	NM_027966	71863		NM_027966	ENSMUSG00000036574	Tex44	1700019O17Rik	testis expressed 44	protein-coding
chr10:25520358-25520857	501	-0.562254	0.322102	-0.0612616	+	0	NA	intron (NM_001358751, intron 17 of 17)	intron (NM_001358751, intron 17 of 17)	15665	NM_001195596	100504474		NM_001195596	ENSMUSG00000096546	Smlr1	2010003K15Rik	small leucine-rich protein 1	protein-coding
chr17:34032082-34032581	501	-0.565258	0.396947	-0.0936515	+	0	NA	promoter-TSS (NM_001205216)	promoter-TSS (NM_001205216)	-19	NM_001205215	20182		NM_011306	ENSMUSG00000039656	Rxrb	H-2RIIBP|Nr2b2|RCoR-1|Rub	retinoid X receptor beta	protein-coding
chr4:75278085-75278584	501	-0.568876	0.398987	-0.0614054	+	0	NA	promoter-TSS (NM_025849)	promoter-TSS (NM_025849)	-42	NM_025849	66928		NM_025849	ENSMUSG00000028398	Dmac1	1700027K24Rik|3110001D03Rik|Tmem261	distal membrane arm assembly complex 1	protein-coding
chr16:16870534-16871033	501	-0.569215	0.159052	-0.11723	+	0	NA	promoter-TSS (NM_011624)	promoter-TSS (NM_011624)	47	NM_011624	21976		NM_011624	ENSMUSG00000022779	Top3b	-	topoisomerase (DNA) III beta	protein-coding
chr18:14783617-14784116	501	-0.571353	0.381448	-0.0234612	+	0	NA	exon (NM_001100449, exon 1 of 15)	exon (NM_001100449, exon 1 of 15)	621	NM_001369358	72504		NM_001100449	ENSMUSG00000054321	Taf4b	105kDa|2610524B04Rik|4932409F03Rik|TAFII-105|TAFII105|Taf2c2	TATA-box binding protein associated factor 4b	protein-coding
chr9:4260156-4260655	501	-0.571549	0.396947	-0.0650107	+	0	NA	Intergenic	LSU-rRNA_Hsa|rRNA|rRNA	49089	NM_026276	67618		NM_026276	ENSMUSG00000025894	Aasdhppt	2010309J24Rik|2810407B07Rik|AASD-PPT|CGI-80|LYS2|LYS5	aminoadipate-semialdehyde dehydrogenase-phosphopantetheinyl transferase	protein-coding
chr4:125645068-125645567	501	-0.572543	0.203506	-0.101294	+	0	NA	intron (NM_001081097, intron 5 of 15)	intron (NM_001081097, intron 5 of 15)	140568	NR_109835	735288		NR_109835	ENSMUSG00000119232	Mir692-2	Mir692-2a|Mir692-3|Mirn692-2|Mirn692-2a|mir-692-2|mmu-mir-692-2	microRNA 692-2	ncRNA
chr6:124856884-124857383	501	-0.590597	0.27552	-0.0774097	+	0	NA	intron (NR_163806, intron 1 of 14)	CpG	584	NR_163806	14789		NM_013534	ENSMUSG00000023191	P3h3	Grcb|Leprel2	prolyl 3-hydroxylase 3	protein-coding
chr18:73533220-73533719	501	-0.592435	0.0976151	-0.131965	+	0	NA	Intergenic	Intergenic	-39236	NM_001039214	240396		NM_001039214	ENSMUSG00000037253	Mex3c	A130001D14Rik|BM-013|Rkhd2	mex3 RNA binding family member C	protein-coding
chr5:65764857-65765356	501	-0.595025	0.44753	-0.0604378	+	0	NA	intron (NM_001024917, intron 1 of 19)	intron (NM_001024917, intron 1 of 19)	1585	NM_001024917	333789		NM_001024917	ENSMUSG00000037795	N4bp2	B3bp|E430014I16|Gm1791|Gm868	NEDD4 binding protein 2	protein-coding
chr14:21853327-21853826	501	-0.596053	0.469847	-0.0513078	+	0	NA	intron (NM_176925, intron 2 of 2)	intron (NM_176925, intron 2 of 2)	-4666	NM_026965	69156		NM_026965	ENSMUSG00000021773	Comtd1	1810030M08Rik|MT773	catechol-O-methyltransferase domain containing 1	protein-coding
chr18:60606046-60606545	501	-0.596657	0.380792	-0.066948	+	0	NA	intron (NM_177340, intron 1 of 2)	intron (NM_177340, intron 1 of 2)	3809	NM_001109975	104027		NM_177340	ENSMUSG00000043079	Synpo	9030217H17Rik|9130229N11|9330140I15Rik	synaptopodin	protein-coding
chr15:55071892-55072391	501	-0.598547	0.31183	-0.109916	+	0	NA	promoter-TSS (NM_001081288)	promoter-TSS (NM_001081288)	11	NM_001081288	319944		NM_177040	ENSMUSG00000037343	Taf2	4732460C16Rik|CIF150|TAF2B|TAFII-150|TAFII150	TATA-box binding protein associated factor 2	protein-coding
chr12:17138182-17138681	501	-0.600074	0.490862	-0.04289	+	0	NA	Intergenic	Intergenic	38457	NM_201531	382571		NM_201531	ENSMUSG00000051726	Kcnf1	Gm1182|Kv5.1	potassium voltage-gated channel, subfamily F, member 1	protein-coding
chr4:8795827-8796326	501	-0.600796	0.396947	-0.0442994	+	0	NA	intron (NM_001355382, intron 2 of 36)	L4_B_Mam|LINE|RTE-X	44752	NM_001355382	320790		NM_001033395	ENSMUSG00000041235	Chd7	A730019I05Rik|Cycn|Cyn|Dz|Edy|Flo|GENA 47|GENA 60|Gena 52|Lda|Mt|Obt|Todo|WBE1|Whi|metis	chromodomain helicase DNA binding protein 7	protein-coding
chr13:55444438-55444937	501	-0.603228	0.278509	-0.0815055	+	0	NA	promoter-TSS (NM_001286064)	promoter-TSS (NM_001286064)	-385	NM_001286063	26385		NM_011938	ENSMUSG00000074886	Grk6	Gprk6	G protein-coupled receptor kinase 6	protein-coding
chr14:123201873-123202372	501	-0.621436	0.183662	-0.0967679	+	0	NA	Intergenic	Intergenic	32936	NR_045143	380934		NR_045143	ENSMUSG00000115016	AA536875	Gm1591	expressed sequence AA536875	ncRNA
chr11:78129395-78129894	501	-0.624161	0.396947	-0.0598647	+	0	NA	intron (NM_001364110, intron 1 of 2)	intron (NM_001364110, intron 1 of 2)	14018	NM_001364110	216971		NM_145430	ENSMUSG00000037750	Fam222b	9630020I17Rik	family with sequence similarity 222, member B	protein-coding
chr7:111600707-111601206	501	-0.62643	0.470666	-0.0549135	+	0	NA	intron (NM_001360903, intron 2 of 10)	intron (NM_001360903, intron 2 of 10)	179021	NM_173739	233733		NM_173739	ENSMUSG00000038296	Galnt18	2900011G21Rik|Galntl4|galNAc-T18|mpp-GalNAc-T18(O18)	polypeptide N-acetylgalactosaminyltransferase 18	protein-coding
chr18:25548548-25549047	501	-0.629628	0.252459	-0.0984291	+	0	NA	intron (NM_001362275, intron 2 of 13)	intron (NM_001362275, intron 2 of 13)	130951	NM_001362337	108013		NM_133195	ENSMUSG00000024268	Celf4	A230070D14Rik|BRUNOL-4|Brul4|Brunol4|C130060B05Rik	CUGBP, Elav-like family member 4	protein-coding
chr2:21261572-21262071	501	-0.632709	0.283354	-0.0723062	+	0	NA	Intergenic	Intergenic	56097	NM_177588	208967		NM_177588	ENSMUSG00000048550	Thnsl1	-	threonine synthase-like 1 (bacterial)	protein-coding
chr9:41272737-41273236	501	-0.634269	0.44611	-0.0331303	+	0	NA	Intergenic	Intergenic	66831	NR_040392	78500		NR_040392	ENSMUSG00000100837	1700063D05Rik	-	RIKEN cDNA 1700063D05 gene	ncRNA
chr6:28929318-28929817	501	-0.636022	0.27081	-0.0436555	+	0	NA	Intergenic	RLTR10A|LTR|ERVK	-93052	NR_029567	387237		NR_029567	ENSMUSG00000065469	Mir129-1	Mirn129-1|Mirn129b|miR-129b|mir-129-1	microRNA 129-1	ncRNA
chr10:25519806-25520305	501	-0.636647	0.447562	-0.0385156	+	0	NA	intron (NM_001358751, intron 17 of 17)	intron (NM_001358751, intron 17 of 17)	16217	NM_001195596	100504474		NM_001195596	ENSMUSG00000096546	Smlr1	2010003K15Rik	small leucine-rich protein 1	protein-coding
chr6:114921623-114922122	501	-0.644213	0.347183	-0.0846864	+	0	NA	promoter-TSS (NM_177683)	promoter-TSS (NM_177683)	-51	NM_177683	232334		NM_177683	ENSMUSG00000030315	Vgll4	VGL-4	vestigial like family member 4	protein-coding
chr3:51341709-51342208	501	-0.652098	0.380792	-0.0566635	+	0	NA	Intergenic	Intergenic	-1314	NM_023502	69257		NM_023502	ENSMUSG00000037174	Elf2	2610036A20Rik|A230104O07Rik|EU32|NERF|NERF-1A|NERF-1B|NERF-2	E74-like factor 2	protein-coding
chr10:73826808-73827307	501	-0.653271	0.490047	-0.0122107	+	0	NA	intron (NM_001142746, intron 1 of 34)	(CAGAGA)n|Simple_repeat|Simple_repeat	5190	NM_001142736	11994		NM_023115	ENSMUSG00000052613	Pcdh15	Gm9815|Ush1f|av|nmf19|roda	protocadherin 15	protein-coding
chr5:73172106-73172605	501	-0.655805	0.380792	-0.0321818	+	0	NA	intron (NM_028194, intron 3 of 62)	intron (NM_028194, intron 3 of 62)	84263	NM_028194	72313		NM_028194	ENSMUSG00000070733	Fryl	2010313D22Rik|2310004H21Rik|2510002A14Rik|9030227G01Rik|mKIAA0826	FRY like transcription coactivator	protein-coding
chr8:70504115-70504614	501	-0.659471	0.396947	-0.0695086	+	0	NA	TTS (NM_025577)	TTS (NM_025577)	2062	NR_151646	66462		NM_025577	ENSMUSG00000058833	Rex1bd	2810428I15Rik	required for excision 1-B domain containing	protein-coding
chr7:136046506-136047005	501	-0.662088	0.322102	-0.106858	+	0	NA	Intergenic	Intergenic	-1315	NR_169162	115486552		NR_169162		Gm51502	-	predicted gene, 51502	ncRNA
chr8:84638617-84639116	501	-0.663521	0.381448	-0.0450156	+	0	NA	intron (NM_001252061, intron 46 of 46)	CpG	23986	NM_010499	15936		NM_010499	ENSMUSG00000053560	Ier2	Ch1|Pip92	immediate early response 2	protein-coding
chr2:84799162-84799661	501	-0.670813	0.322102	-0.0501297	+	0	NA	intron (NM_019949, intron 1 of 3)	intron (NM_019949, intron 1 of 3)	583	NM_019949	56791		NM_019949	ENSMUSG00000027078	Ube2l6	2810489I21Rik|RIG-B|UBCH8|Ubce8|Ubcm8	ubiquitin-conjugating enzyme E2L 6	protein-coding
chr10:86064807-86065306	501	-0.6747	0.45982	-0.0691556	+	0	NA	intron (NM_013722, intron 10 of 13)	intron (NM_013722, intron 10 of 13)	-30798	NR_038024	78170		NR_038024	ENSMUSG00000112493	4930486F22Rik	-	RIKEN cDNA 4930486F22 gene	ncRNA
chr4:131191458-131191957	501	-0.686553	0.459857	-0.0433766	+	0	NA	Intergenic	Intergenic	-181233	NR_130167	77835		NR_130167	ENSMUSG00000086262	A930031H19Rik	A930004I12Rik	RIKEN cDNA A930031H19 gene	ncRNA
chr13:63573427-63573926	501	-0.687832	0.380792	-0.0631523	+	0	NA	promoter-TSS (NM_001328514)	promoter-TSS (NM_001328514)	-216	NM_001328514	19206		NM_008957	ENSMUSG00000021466	Ptch1	A230106A15Rik|Ptc|Ptc1|Ptch|mes|wig	patched 1	protein-coding
chr5:25006752-25007251	501	-0.687933	0.307474	-0.0801905	+	0	NA	intron (NM_145401, intron 3 of 15)	intron (NM_145401, intron 3 of 15)	-11248	NM_001310480	108099		NM_145401	ENSMUSG00000028944	Prkag2	2410051C13Rik|AAKG|AAKG2|H91620p|WPWS	protein kinase, AMP-activated, gamma 2 non-catalytic subunit	protein-coding
chr2:59865913-59866412	501	-0.689007	0.327656	-0.0842629	+	0	NA	intron (NM_028118, intron 5 of 10)	intron (NM_028118, intron 5 of 10)	16444	NM_001379399	72137		NM_028118	ENSMUSG00000026988	Wdsub1	1700048E19Rik|2610014F08Rik	WD repeat, SAM and U-box domain containing 1	protein-coding
chr17:78357703-78358202	501	-0.694793	0.0976151	-0.100812	+	0	NA	intron (NM_015800, intron 13 of 16)	intron (NM_015800, intron 13 of 16)	60200	NM_199448	225020		NM_199448	ENSMUSG00000056121	Fez2	9030616F16|D17Ertd315e	fasciculation and elongation protein zeta 2	protein-coding
chr2:168250188-168250687	501	-0.699663	0.490047	-0.0340888	+	0	NA	Intergenic	Intergenic	19815	NM_001160330	69372		NM_001160330	ENSMUSG00000074576	Mocs3	1700020H17Rik|Uba4	molybdenum cofactor synthesis 3	protein-coding
chr18:32147423-32147922	501	-0.706103	0.45982	-0.0754014	+	0	NA	Intergenic	Intergenic	-8102	NM_001042767	19123		NM_008934	ENSMUSG00000024386	Proc	PC	protein C	protein-coding
chr9:35032323-35032822	501	-0.707726	0.417064	-0.0695615	+	0	NA	intron (NM_026324, intron 14 of 15)	intron (NM_026324, intron 14 of 15)	-84156	NR_029475	78934		NR_029475	ENSMUSG00000070315	4930581F22Rik	-	RIKEN cDNA 4930581F22 gene	ncRNA
chr5:24686147-24686646	501	-0.716151	0.396947	-0.034281	+	0	NA	intron (NM_001305264, intron 1 of 14)	intron (NM_001305264, intron 1 of 14)	581	NM_016736	53312		NM_016736	ENSMUSG00000028954	Nub1	4931404D21Rik|6330412F12Rik|BS4|NY-REN-18	negative regulator of ubiquitin-like proteins 1	protein-coding
chr11:107778856-107779355	501	-0.730904	0.185435	-0.0814164	+	0	NA	intron (NM_019431, intron 1 of 3)	intron (NM_019431, intron 1 of 3)	-14767	NR_165828	108167931		NR_165828	ENSMUSG00000087184	Gm11650	-	predicted gene 11650	ncRNA
chr11:62669284-62669783	501	-0.738074	0.208684	-0.0606319	+	0	NA	Intergenic	Intergenic	20869	NM_175002	216829		NM_175002	ENSMUSG00000048497	Mmgt2	-	membrane magnesium transporter 2	protein-coding
chr11:90389448-90389947	501	-0.738173	0.254508	-0.0966197	+	0	NA	intron (NM_172563, intron 1 of 3)	CpG	1220	NM_172563	217082		NM_172563	ENSMUSG00000003949	Hlf	E230015K02Rik	hepatic leukemia factor	protein-coding
chr6:117577778-117578277	501	-0.746301	0.446504	-0.0502199	+	0	NA	Intergenic	Intergenic	18330	NR_168036	330403		NM_177885	ENSMUSG00000054488	Gm9946	C630010N09|EG330403	predicted gene 9946	ncRNA
chr4:136135427-136135926	501	-0.747907	0.472733	-0.0414685	+	0	NA	Intergenic	Intergenic	6542	NR_168524	105247187		NR_168524		Gm42329	-	predicted gene, 42329	ncRNA
chr15:102235612-102236111	501	-0.74812	0.439938	-0.0769547	+	0	NA	3' UTR (NM_001042727, exon 8 of 8)	3' UTR (NM_001042727, exon 8 of 8)	-3926	NM_013566	16421		NM_013566	ENSMUSG00000001281	Itgb7	Ly69	integrin beta 7	protein-coding
chr3:82124498-82124997	501	-0.753747	0.439938	-0.0269957	+	0	NA	intron (NM_021896, intron 1 of 8)	intron (NM_021896, intron 1 of 8)	-18438	NR_105977	102466991		NR_105977	ENSMUSG00000098712	Mir7010	Gm28029|mmu-mir-7010	microRNA 7010	ncRNA
chr12:41308954-41309453	501	-0.756117	0.166529	-0.0889376	+	0	NA	intron (NM_053122, intron 4 of 6)	intron (NM_053122, intron 4 of 6)	176854	NM_001271708	16981		NM_010733	ENSMUSG00000036295	Lrrn3	NLRR-3	leucine rich repeat protein 3, neuronal	protein-coding
chr5:33722122-33722621	501	-0.761894	0.440611	-0.0357529	+	0	NA	promoter-TSS (NM_001163217)	promoter-TSS (NM_001163217)	65	NM_001163217	14184		NM_008010	ENSMUSG00000054252	Fgfr3	CD333|FR3|Fgfr-3|Flg-2|HBGFR|Mfr3|sam3	fibroblast growth factor receptor 3	protein-coding
chr4:139330532-139331031	501	-0.76765	0.468548	-0.0601953	+	0	NA	Intergenic	Intergenic	20037	NM_025337	110198		NM_025337	ENSMUSG00000028743	Akr7a5	0610025K21Rik|Afar|Afar1|Akr7a2	aldo-keto reductase family 7, member A5	protein-coding
chr14:25266699-25267198	501	-0.769656	0.325667	-0.0513772	+	0	NA	Intergenic	Intergenic	-123707	NR_045718	75862		NR_045718	ENSMUSG00000114916	4930572O13Rik	-	RIKEN cDNA 4930572O13 gene	ncRNA
chr11:46675673-46676172	501	-0.778597	0.441785	-0.0636718	+	0	NA	intron (NM_001161356, intron 8 of 8)	intron (NM_001161356, intron 8 of 8)	14435	NM_001161356	171284		NM_134249	ENSMUSG00000040413	Timd2	G9D3|TIM-2|Tim2	T cell immunoglobulin and mucin domain containing 2	protein-coding
chr4:76430432-76430931	501	-0.77864	0.313597	-0.0547497	+	0	NA	intron (NR_160919, intron 10 of 39)	intron (NR_160919, intron 10 of 39)	-20211	NR_168523	105247151		NR_168523		Gm42303	Gm45260	predicted gene, 42303	ncRNA
chr1:139262135-139262634	501	-0.78568	0.396947	-0.00971342	+	0	NA	intron (NM_133239, intron 5 of 11)	intron (NM_133239, intron 5 of 11)	114692	NM_133239	170788		NM_133239	ENSMUSG00000063681	Crb1	7530426H14Rik|A930008G09Rik|CRB1-A|CRB1-A2|CRB1-B|CRB1-C	crumbs family member 1, photoreceptor morphogenesis associated	protein-coding
chr16:76741161-76741660	501	-0.795403	0.396947	-0.0167555	+	0	NA	Intergenic	Intergenic	37682	NR_155453	102632814		NR_155453	ENSMUSG00000109333	Gm30790	Gm45028	predicted gene, 30790	ncRNA
chr12:100131669-100132168	501	-0.799646	0.439938	-0.0443481	+	0	NA	intron (NR_165260, intron 10 of 13)	intron (NR_165260, intron 10 of 13)	19587	NM_008947	19179		NM_008947	ENSMUSG00000021178	Psmc1	P26s4|Rpt2/S4|S4|rpt2	protease (prosome, macropain) 26S subunit, ATPase 1	protein-coding
chr12:82254049-82254548	501	-0.811273	0.459857	-0.0362677	+	0	NA	intron (NM_001167983, intron 2 of 23)	intron (NM_001167983, intron 2 of 23)	-57051	NM_172579	217692		NM_172579	ENSMUSG00000042700	Sipa1l1	4931426N11Rik|Spar|mKIAA0440	signal-induced proliferation-associated 1 like 1	protein-coding
chr5:65595342-65595841	501	-0.815793	0.20267	-0.040159	+	0	NA	non-coding (NR_144566, exon 6 of 6)	non-coding (NR_144566, exon 6 of 6)	58346	NM_001310618	53323		NM_016786	ENSMUSG00000029203	Ube2k	D5Ertd601e|E2-25k|HIP-2|Hip2|Hypg|Lig	ubiquitin-conjugating enzyme E2K	protein-coding
chr16:65562004-65562503	501	-0.816833	0.446504	-0.0310553	+	0	NA	promoter-TSS (NR_166048)	promoter-TSS (NR_166048)	509	NM_026879	68942		NM_026879	ENSMUSG00000004843	Chmp2b	1190006E07Rik	charged multivesicular body protein 2B	protein-coding
chr18:39594678-39595177	501	-0.82393	0.396947	-0.0669496	+	0	NA	Intergenic	Intergenic	-75506	NM_001361212	14815		NM_008173	ENSMUSG00000024431	Nr3c1	GR|Grl-1|Grl1	nuclear receptor subfamily 3, group C, member 1	protein-coding
chr3:89959377-89959876	501	-0.824424	0.397433	-0.0215312	+	0	NA	intron (NM_001081182, intron 2 of 27)	intron (NM_001081182, intron 2 of 27)	971	NM_001368650	54667		NM_001081182	ENSMUSG00000060671	Atp8b2	Id	ATPase, class I, type 8B, member 2	protein-coding
chr15:40169018-40169517	501	-0.827639	0.462695	-0.0544596	+	0	NA	Intergenic	Intergenic	6660	NR_155349	102636151		NR_155349	ENSMUSG00000115367	Gm33301	-	predicted gene, 33301	ncRNA
chr3:27695875-27696374	501	-0.840632	0.380792	-0.0229452	+	0	NA	intron (NM_001356953, intron 1 of 26)	intron (NM_001356953, intron 1 of 26)	14328	NM_001356953	72007		NM_173182	ENSMUSG00000039286	Fndc3b	1600019O04Rik|Fad104|mKIAA4164	fibronectin type III domain containing 3B	protein-coding
chr10:94398150-94398649	501	-0.84615	0.322102	-0.0575744	+	0	NA	intron (NM_001359762, intron 1 of 4)	intron (NM_001359762, intron 1 of 4)	86450	NM_001359762	319880		NM_172051	ENSMUSG00000020023	Tmcc3	A230066D03Rik|C630016B22Rik|Gm1556|Tmcc1	transmembrane and coiled coil domains 3	protein-coding
chr9:37530768-37531267	501	-0.849824	0.463585	-0.0692256	+	0	NA	intron (NR_136939, intron 1 of 6)	intron (NR_136939, intron 1 of 6)	2928	NR_136939	69524		NM_027102	ENSMUSG00000001946	Esam	2310008D05Rik|Esam1|W117m	endothelial cell-specific adhesion molecule	protein-coding
chr4:130745514-130746013	501	-0.850282	0.396947	-0.0369006	+	0	NA	intron (NM_001159605, intron 7 of 19)	intron (NM_001159605, intron 7 of 19)	-3875	NR_028565	100217460		NR_028565	ENSMUSG00000065196	Snord85	MBII-251|Z50	small nucleolar RNA, C/D box 85	snoRNA
chr4:108847620-108848119	501	-0.853188	0.11171	-0.0934781	+	0	NA	promoter-TSS (NM_029571)	promoter-TSS (NM_029571)	12	NM_029571	100087		NM_029571	ENSMUSG00000073775	Kti12	1110001A12Rik	KTI12 homolog, chromatin associated	protein-coding
chr2:75981533-75982032	501	-0.861471	0.2864	-0.081191	+	0	NA	5' UTR (NM_030188, exon 1 of 1)	5' UTR (NM_030188, exon 1 of 1)	185	NM_030188	78802		NM_030188	ENSMUSG00000075271	Ift70a1	4930506L13Rik|Ttc30a1	intraflagellar transport 70A1	protein-coding
chr9:118728374-118728873	501	-0.865095	0.173876	-0.0754227	+	0	NA	intron (NM_001113514, intron 1 of 13)	intron (NM_001113514, intron 1 of 13)	16931	NM_001113514	104099		NM_133721	ENSMUSG00000039115	Itga9	(alpha)9|2610002H11Rik|6720458D17Rik|D130073C02|D9Ertd428e	integrin alpha 9	protein-coding
chr11:38092146-38092645	501	-0.873248	0.356988	-0.0307094	+	0	NA	Intergenic	Intergenic	427650	NR_040295	100502917		NR_040295		Gm12130	-	predicted gene 12130	ncRNA
chr7:73630726-73631225	501	-0.875278	0.313597	-0.0681524	+	0	NA	Intergenic	Intergenic	55588	NR_033604	244061		NR_033604	ENSMUSG00000108337	Gm4971	EG244061	Smad nuclear interacting protein 1 pseudogene	pseudo
chr2:6167802-6168301	501	-0.879685	0.49251	-0.0452584	+	0	NA	Intergenic	Intergenic	-25200	NR_040333	320132		NR_040333	ENSMUSG00000087125	A230108P19Rik	-	RIKEN cDNA A230108P19 gene	ncRNA
chr17:36083256-36083755	501	-0.89069	0.20046	-0.0469696	+	0	NA	non-coding (NR_160676, exon 3 of 6)	non-coding (NR_160676, exon 3 of 6)	744	NR_160676	14963		NM_008199	ENSMUSG00000073406	H2-Bl	H-2T13|H2-B1|H2-Bl-like|H2-D1|H2-K1|H2-T13	histocompatibility 2, blastocyst	protein-coding
chr7:92538797-92539296	501	-0.897569	0.209845	-0.109033	+	0	NA	Intergenic	Intergenic	-22103	NM_001162918	66365		NM_025515	ENSMUSG00000030613	Ccdc90b	2310015N07Rik	coiled-coil domain containing 90B	protein-coding
chr4:150048657-150049156	501	-0.899818	0.451417	-0.0347503	+	0	NA	Intergenic	CpG	-19548	NR_029751	723848		NR_029751	ENSMUSG00000065493	Mir34a	Mirn34a|mir-34a|mmu-mir-34a	microRNA 34a	ncRNA
chr13:109773820-109774319	501	-0.900427	0.27081	-0.068559	+	0	NA	intron (NM_011056, intron 7 of 16)	intron (NM_011056, intron 7 of 16)	-129740	NR_035442	100316683		NR_035442	ENSMUSG00000084651	Mir1904	Mirn1904|mmu-mir-1904	microRNA 1904	ncRNA
chr11:12256961-12257460	501	-0.901393	0.43596	-0.0116206	+	0	NA	intron (NM_001282994, intron 10 of 14)	intron (NM_001282994, intron 10 of 14)	154930	NM_001282994	12808		NM_172496	ENSMUSG00000020173	Cobl	-	cordon-bleu WH2 repeat	protein-coding
chr15:79261340-79261839	501	-0.90996	0.224729	-0.0473157	+	0	NA	intron (NM_177580, intron 8 of 13)	CpG-5083	-6841	NM_020516	57274		NM_020516	ENSMUSG00000032988	Slc16a8	Mct3	solute carrier family 16 (monocarboxylic acid transporters), member 8	protein-coding
chr14:66847659-66848158	501	-0.91053	0.462545	-0.0498858	+	0	NA	intron (NM_009955, intron 3 of 13)	intron (NM_009955, intron 3 of 13)	20692	NM_009955	12934		NM_009955	ENSMUSG00000022048	Dpysl2	Crmp2|DRP2|Musunc33|TOAD-64|Ulip2	dihydropyrimidinase-like 2	protein-coding
chr7:122891206-122891705	501	-0.910899	0.45982	-0.0519804	+	0	NA	Intergenic	Intergenic	79004	NR_045614	73951		NR_045614		4930413G21Rik	-	RIKEN cDNA 4930413G21 gene	ncRNA
chr18:54734869-54735368	501	-0.919836	0.325667	-0.046127	+	0	NA	Intergenic	MLT1G|LTR|ERVL-MaLR	123374	NR_045400	328957		NR_045400	ENSMUSG00000118154	9330117O12Rik	9330117O12	RIKEN cDNA 9330117O12 gene	ncRNA
chr9:59099133-59099632	501	-0.931445	0.151978	-0.0532171	+	0	NA	Intergenic	Intergenic	-62941	NM_008684	18007		NM_008684	ENSMUSG00000032340	Neo1	2610028H22Rik|D930014N22Rik|Igdcc2	neogenin	protein-coding
chr1:153542968-153543467	501	-0.932233	0.396947	-0.0276006	+	0	NA	intron (NM_028749, intron 2 of 11)	intron (NM_028749, intron 2 of 11)	6497	NM_028749	74091		NM_028749	ENSMUSG00000042684	Npl	0610033B02Rik	N-acetylneuraminate pyruvate lyase	protein-coding
chr6:120716398-120716897	501	-0.957989	0.396947	-0.0483329	+	0	NA	intron (NM_001368706, intron 1 of 18)	intron (NM_001368706, intron 1 of 18)	50333	NM_001368706	330409		NM_001128151	ENSMUSG00000071226	Cecr2	2610101O16Rik|2810409N01Rik|Gtl4	CECR2, histone acetyl-lysine reader	protein-coding
chr12:104896548-104897047	501	-0.96431	0.154862	-0.0890403	+	0	NA	Intergenic	Intergenic	-31721	NR_104437	94040		NM_053155	ENSMUSG00000021097	Clmn	9330188N17Rik|mKIAA1188	calmin	protein-coding
chr6:29216119-29216618	501	-0.96792	0.396947	-0.0479502	+	0	NA	promoter-TSS (NM_001302933)	promoter-TSS (NM_001302933)	-4	NM_001302934	23917		NM_011829	ENSMUSG00000003500	Impdh1	B930086D20Rik|IMPDH-I	inosine monophosphate dehydrogenase 1	protein-coding
chr7:45710638-45711137	501	-0.979279	0.381448	-0.0353175	+	0	NA	TTS (NM_016974)	TTS (NM_016974)	4320	NM_020011	56632		NM_020011	ENSMUSG00000057342	Sphk2	Sk2|Spk2	sphingosine kinase 2	protein-coding
chrX:136708347-136708846	501	-0.994721	0.396947	-0.0410217	+	0	NA	intron (NM_001356367, intron 1 of 1)	intron (NM_001356367, intron 1 of 1)	614	NM_146236	237052		NM_146236	ENSMUSG00000049536	Tceal1	0610011M09Rik|P21|SIIR|pp21	transcription elongation factor A (SII)-like 1	protein-coding
chr8:92545448-92545947	501	-1.0073	0.213888	-0.0776226	+	0	NA	Intergenic	Intergenic	-128592	NM_001301137	64379		NM_022428	ENSMUSG00000031738	Irx6	-	Iroquois homeobox 6	protein-coding
chr14:73375897-73376396	501	-1.0088	0.381448	-0.0404149	+	0	NA	intron (NM_008410, intron 1 of 5)	intron (NM_008410, intron 1 of 5)	9143	NM_008410	16432		NM_008410	ENSMUSG00000022108	Itm2b	Bri|Bri2|Bricd2b|D14Sel6|E25BMM|imBRI2	integral membrane protein 2B	protein-coding
chr11:103051193-103051692	501	-1.00957	0.265644	-0.0371675	+	0	NA	intron (NM_008707, intron 3 of 11)	intron (NM_008707, intron 3 of 11)	22899	NM_008707	18107		NM_008707	ENSMUSG00000020936	Nmt1	-	N-myristoyltransferase 1	protein-coding
chr15:101370243-101370742	501	-1.01252	0.263182	-0.0873436	+	0	NA	promoter-TSS (NM_028770)	promoter-TSS (NM_028770)	-330	NM_028770	74127		NM_028770	ENSMUSG00000037185	Krt80	1200016G03Rik|2310041I20Rik|CK-80|K80|Kb20	keratin 80	protein-coding
chr1:64088206-64088705	501	-1.02941	0.494859	-0.0273272	+	0	NA	intron (NM_033563, intron 1 of 3)	intron (NM_033563, intron 1 of 3)	32934	NM_033563	93691		NM_033563	ENSMUSG00000025959	Klf7	9830124P08Rik	Kruppel-like transcription factor 7 (ubiquitous)	protein-coding
chr8:115106974-115107473	501	-1.03401	0.401666	-0.0329611	+	0	NA	intron (NM_019573, intron 8 of 8)	intron (NM_019573, intron 8 of 8)	599671	NM_001025577	17132		NM_001025577	ENSMUSG00000055435	Maf	2810401A20Rik|A230108G15Rik|c-maf	MAF bZIP transcription factor	protein-coding
chr15:60821885-60822384	501	-1.03779	0.323705	-0.0534048	+	0	NA	promoter-TSS (NR_030696)	promoter-TSS (NR_030696)	-831	NR_030696	320469		NM_177166		9930014A18Rik	-	RIKEN cDNA 9930014A18 gene	ncRNA
chr9:21196489-21196988	501	-1.05016	0.045731	-0.104731	+	0	NA	promoter-TSS (NM_019798)	promoter-TSS (NM_019798)	33	NM_019798	18577		NM_019798	ENSMUSG00000032177	Pde4a	D9Ertd60e|Dpde2	phosphodiesterase 4A, cAMP specific	protein-coding
chr19:5050113-5050612	501	-1.0506	0.475558	-0.0339571	+	0	NA	promoter-TSS (NM_145495)	promoter-TSS (NM_145495)	-453	NM_145495	225870		NM_145495	ENSMUSG00000024883	Rin1	-	Ras and Rab interactor 1	protein-coding
chr9:91365005-91365504	501	-1.06614	0.396947	-0.0469461	+	0	NA	5' UTR (NM_009573, exon 1 of 3)	5' UTR (NM_009573, exon 1 of 3)	514	NM_001376941	22771		NM_009573	ENSMUSG00000032368	Zic1	ZIC|ZNF201	zinc finger protein of the cerebellum 1	protein-coding
chr4:39824967-39825466	501	-1.07602	0.471042	-0.0449823	+	0	NA	Intergenic	RMER12B|LTR|ERVK	-318049	NM_007386	11428		NM_007386	ENSMUSG00000028405	Aco1	Aco-1|Irebp|Irp1	aconitase 1	protein-coding
chr18:76533264-76533763	501	-1.09008	0.184498	-0.0437052	+	0	NA	Intergenic	Intergenic	21714	NR_167768	102634243		NR_166864		Gm31875	-	predicted gene, 31875	ncRNA
chr16:17812586-17813085	501	-1.10559	0.372868	-0.0397184	+	0	NA	Intergenic	Intergenic	15553	NM_153790	224024		NM_153790	ENSMUSG00000012017	Scarf2	NSR1|SREC-II|SRECRP-1|Scatf1|Srec2|SrecII	scavenger receptor class F, member 2	protein-coding
chr14:68954943-68955442	501	-1.11045	0.000165279	-0.139262	+	0	NA	Intergenic	Intergenic	-74097	NM_009285	20855		NM_009285	ENSMUSG00000014813	Stc1	Stc	stanniocalcin 1	protein-coding
chr8:87745040-87745539	501	-1.12093	0.45982	-0.0484063	+	0	NA	intron (NM_001310520, intron 3 of 5)	intron (NM_001310520, intron 3 of 5)	59150	NM_001310520	94187		NM_033327	ENSMUSG00000045333	Zfp423	Ebfaz|Roaz|Zfp104|Znf423|ataxia1|mKIAA0760|nur12	zinc finger protein 423	protein-coding
chrX:168607441-168607940	501	-1.12224	0.396947	-0.0232272	+	0	NA	Intergenic	Intergenic	-30456	NM_001369234	333605		NM_001033330	ENSMUSG00000049176	Frmpd4	Gm196|PKAP1|Pdzd10|Pdzk10|Preso1|preso	FERM and PDZ domain containing 4	protein-coding
chr4:136789774-136790273	501	-1.12979	0.468385	-0.0490994	+	0	NA	intron (NM_001290753, intron 1 of 15)	intron (NM_001290753, intron 1 of 15)	45989	NM_001290753	13844		NM_010142	ENSMUSG00000028664	Ephb2	Cek5|Drt|ETECK|Erk|Hek5|Nuk|Prkm5|Qek5|Sek3|Tyro5	Eph receptor B2	protein-coding
chr1:75398655-75399154	501	-1.14259	0.292903	-0.078857	+	0	NA	intron (NM_007463, intron 6 of 40)	intron (NM_007463, intron 6 of 40)	-1181	NM_001173477	11790		NM_007463	ENSMUSG00000026207	Speg	APEG-1|Apeg1|BPEG|D1Bwg1450e|SPEGalpha|SPEGbeta|mKIAA1297	SPEG complex locus	protein-coding
chr15:55646074-55646573	501	-1.14394	0.459473	-0.0402603	+	0	NA	intron (NM_016667, intron 5 of 6)	intron (NM_016667, intron 5 of 6)	88915	NM_134092	105837		NM_134092	ENSMUSG00000022369	Mtbp	MDM2BP	Mdm2, transformed 3T3 cell double minute p53 binding protein	protein-coding
chr11:31817969-31818468	501	-1.14577	0.474092	-0.0155881	+	0	NA	non-coding (NR_102311, exon 4 of 4)	non-coding (NR_102311, exon 4 of 4)	6329	NR_102314	414116		NR_102310	ENSMUSG00000085772	D630024D03Rik	-	RIKEN cDNA D630024D03 gene	ncRNA
chr7:134090697-134091196	501	-1.1529	0.185435	-0.0670085	+	0	NA	intron (NM_007400, intron 3 of 22)	intron (NM_007400, intron 3 of 22)	134151	NM_007400	11489		NM_007400	ENSMUSG00000054555	Adam12	Mltna	ADAM metallopeptidase domain 12	protein-coding
chr1:87574856-87575355	501	-1.16594	0.396947	-0.0254962	+	0	NA	intron (NM_001160164, intron 1 of 2)	MLT1B|LTR|ERVL-MaLR	1078	NM_001160163	23956		NM_015750	ENSMUSG00000079434	Neu2	MBS|MSS|MTS	neuraminidase 2	protein-coding
chr15:91022682-91023181	501	-1.17131	0.313597	-0.0509821	+	0	NA	intron (NM_016705, intron 1 of 32)	intron (NM_016705, intron 1 of 32)	27020	NM_001109042	16564		NM_016705	ENSMUSG00000022629	Kif21a	-	kinesin family member 21A	protein-coding
chr16:10741059-10741558	501	-1.17219	0.459857	-0.0264277	+	0	NA	intron (NM_001204229, intron 22 of 22)	intron (NM_001204229, intron 22 of 22)	44228	NM_001271603	12703		NM_009896	ENSMUSG00000038037	Socs1	Cish1|Cish7|JAB|SOCS-1|SSI-1	suppressor of cytokine signaling 1	protein-coding
chr17:42741630-42742129	501	-1.17289	0.45318	-0.0353674	+	0	NA	intron (NM_001033493, intron 1 of 5)	intron (NM_001033493, intron 1 of 5)	300	NM_001033493	435529		NM_001033493	ENSMUSG00000057899	Adgrf2	Gpr111|PGR20	adhesion G protein-coupled receptor F2	protein-coding
chr1:12410095-12410594	501	-1.17534	0.477229	-0.051182	+	0	NA	Intergenic	Intergenic	-15642	NR_105759	102465961		NR_105759	ENSMUSG00000098555	Mir6341	Gm27262|mmu-mir-6341	microRNA 6341	ncRNA
chr2:156595158-156595657	501	-1.18114	0.00975859	-0.0741421	+	0	NA	Intergenic	MER46C|DNA|TcMar-Tigger	18015	NR_040372	100504350		NR_040372	ENSMUSG00000086118	Gm14169	-	predicted gene 14169	ncRNA
chr17:85374772-85375271	501	-1.18199	0.323705	-0.0220711	+	0	NA	intron (NM_028576, intron 3 of 10)	intron (NM_028576, intron 3 of 10)	243375	NR_015387	100043902		NR_015385	ENSMUSG00000093460	Six3os1	D17Mgi26|E130112H22Rik|Rncr1|Six3os	SIX homeobox 3, opposite strand 1	ncRNA
chr14:76644073-76644572	501	-1.18463	0.484466	-0.0196074	+	0	NA	Intergenic	Intergenic	-33246	NR_015485	73272		NR_015485	ENSMUSG00000101009	1700108F19Rik	1700020I02Rik	RIKEN cDNA 1700108F19 gene	ncRNA
chr8:72409335-72409834	501	-1.19315	0.362941	-0.0195982	+	0	NA	intron (NM_001289859, intron 1 of 21)	intron (NM_001289859, intron 1 of 21)	11890	NM_007944	13859		NM_007944	ENSMUSG00000006276	Eps15l1	9830147J04Rik|Eps15-rs|Eps15R	epidermal growth factor receptor pathway substrate 15-like 1	protein-coding
chr19:29252316-29252815	501	-1.19615	0.396947	-0.0290108	+	0	NA	intron (NM_008413, intron 2 of 24)	intron (NM_008413, intron 2 of 24)	762	NM_008413	16452		NM_008413	ENSMUSG00000024789	Jak2	Fd17	Janus kinase 2	protein-coding
chr19:34191757-34192256	501	-1.20325	0.355672	-0.0380975	+	0	NA	promoter-TSS (NM_001360718)	promoter-TSS (NM_001360718)	-223	NM_029682	76630		NM_029682	ENSMUSG00000024776	Stambpl1	1700095N21Rik|8230401J17Rik|ALMalpha|AMSH-FP	STAM binding protein like 1	protein-coding
chr10:105321347-105321846	501	-1.20471	0.474092	-0.033872	+	0	NA	intron (NM_177368, intron 6 of 11)	intron (NM_177368, intron 6 of 11)	252883	NM_177368	278279		NM_177368	ENSMUSG00000036019	Tmtc2	8430438D04Rik|D330034A10Rik	transmembrane and tetratricopeptide repeat containing 2	protein-coding
chr4:116007718-116008217	501	-1.21249	0.185435	-0.0381109	+	0	NA	intron (NM_010173, intron 2 of 14)	intron (NM_010173, intron 2 of 14)	9957	NM_010173	14073		NM_010173	ENSMUSG00000034171	Faah	-	fatty acid amide hydrolase	protein-coding
chr3:34837848-34838347	501	-1.21442	0.396947	-0.0384136	+	0	NA	Intergenic	Intergenic	66022	NR_110488	102638436		NR_110488	ENSMUSG00000106519	Gm38509	Peril	predicted gene, 38509	ncRNA
chr17:36083838-36084337	501	-1.21858	0.224729	-0.0480981	+	0	NA	intron (NM_008199, intron 1 of 5)	CpG-6344	162	NR_160676	14963		NM_008199	ENSMUSG00000073406	H2-Bl	H-2T13|H2-B1|H2-Bl-like|H2-D1|H2-K1|H2-T13	histocompatibility 2, blastocyst	protein-coding
chr9:55535862-55536361	501	-1.22325	0.396947	-0.0378893	+	0	NA	Intergenic	Intergenic	-5038	NM_027397	104360		NM_027397	ENSMUSG00000032318	Isl2	3110001N10Rik	insulin related protein 2 (islet 2)	protein-coding
chr12:8947636-8948135	501	-1.22412	0.322102	-0.0574998	+	0	NA	promoter-TSS (NM_010770)	promoter-TSS (NM_010770)	-44	NM_010770	17182		NM_010770	ENSMUSG00000020583	Matn3	-	matrilin 3	protein-coding
chr11:54214628-54215127	501	-1.23868	0.380792	-0.031698	+	0	NA	Intergenic	Intergenic	-1589	NR_045506	71056		NR_045506	ENSMUSG00000086209	4933405E24Rik	-	RIKEN cDNA 4933405E24 gene	ncRNA
chr7:67462624-67463123	501	-1.24771	0.322102	-0.0447676	+	0	NA	Intergenic	Intergenic	-90015	NM_001291191	17258		NM_001033713	ENSMUSG00000030557	Mef2a	A430079H05Rik	myocyte enhancer factor 2A	protein-coding
chr11:97450443-97450942	501	-1.25353	0.263149	-0.0613275	+	0	NA	intron (NM_021493, intron 1 of 18)	intron (NM_021493, intron 1 of 18)	532	NM_021493	58996		NM_021493	ENSMUSG00000049807	Arhgap23	A330041B18Rik	Rho GTPase activating protein 23	protein-coding
chr11:19990707-19991206	501	-1.25354	0.292823	-0.0342645	+	0	NA	intron (NM_033523, intron 1 of 5)	intron (NM_033523, intron 1 of 5)	66514	NM_033523	114716		NM_033523	ENSMUSG00000045671	Spred2	-	sprouty-related EVH1 domain containing 2	protein-coding
chr10:20123336-20123835	501	-1.25359	0.396947	-0.0449041	+	0	NA	intron (NM_008580, intron 23 of 29)	intron (NM_008580, intron 23 of 29)	-25335	NM_008635	17761		NM_008635	ENSMUSG00000019996	Map7	E-MAP-115|MAP-7|Mtap7|mshi|mste|ste	microtubule-associated protein 7	protein-coding
chr14:72111272-72111771	501	-1.25761	0.263182	-0.052756	+	0	NA	Intergenic	Intergenic	254812	NR_046274	74667		NR_046274	ENSMUSG00000115304	4930434J06Rik	-	RIKEN cDNA 4930434J06 gene	ncRNA
chr18:74481602-74482101	501	-1.26515	0.474092	-0.0298732	+	0	NA	intron (NM_201600, intron 1 of 38)	intron (NM_201600, intron 1 of 38)	39232	NM_201600	17919		NM_008661	ENSMUSG00000025885	Myo5b	mKIAA1119	myosin VB	protein-coding
chr3:60207892-60208391	501	-1.27049	0.47721	-0.025721	+	0	NA	Intergenic	Intergenic	126272	NM_032400	84112		NM_032400	ENSMUSG00000027762	Sucnr1	Gpr91	succinate receptor 1	protein-coding
chr11:114065419-114065918	501	-1.2727	0.470666	-0.0208228	+	0	NA	intron (NM_172800, intron 1 of 44)	intron (NM_172800, intron 1 of 44)	1361	NM_172800	237979		NM_172800	ENSMUSG00000041592	Sdk2	4632412F08Rik|5330435L01Rik|Sdk-2|mKIAA1514	sidekick cell adhesion molecule 2	protein-coding
chr2:39154885-39155384	501	-1.27365	0.0301616	-0.0710734	+	0	NA	intron (NM_178778, intron 2 of 17)	intron (NM_178778, intron 2 of 17)	7101	NR_033526	100042584		NR_033526	ENSMUSG00000121759	Gm16523	A130054J05Rik	mitochondrial ribosomal protein L40 pseudogene	pseudo
chr6:108524932-108525431	501	-1.27385	0.469847	-0.0249771	+	0	NA	intron (NM_010585, intron 60 of 61)	intron (NM_010585, intron 60 of 61)	35438	NR_106121	102465766		NR_106121	ENSMUSG00000105697	Mir7661	mmu-mir-7661	microRNA 7661	ncRNA
chr2:126798498-126798997	501	-1.27572	0.459857	-0.0355804	+	0	NA	intron (NM_021450, intron 33 of 38)	B4|SINE|B4	-15287	NM_029163	75083		NM_029163	ENSMUSG00000027364	Usp50	1700086G18Rik|4930511O11Rik	ubiquitin specific peptidase 50	protein-coding
chr6:17542465-17542964	501	-1.27962	0.0404063	-0.0956569	+	0	NA	intron (NM_008591, intron 12 of 21)	intron (NM_008591, intron 12 of 21)	78757	NM_008591	17295		NM_008591	ENSMUSG00000009376	Met	HGF|HGFR|Par4|c-Met	met proto-oncogene	protein-coding
chr18:78492525-78493024	501	-1.29271	0.475558	-0.0327698	+	0	NA	intron (NM_207651, intron 2 of 21)	intron (NM_207651, intron 2 of 21)	15907	NR_167721	74367		NR_167721	ENSMUSG00000117661	4931439C15Rik	-	RIKEN cDNA 4931439C15 gene	ncRNA
chr17:70728663-70729162	501	-1.29375	0.263182	-0.0292035	+	0	NA	intron (NM_001347414, intron 5 of 10)	ID4_|SINE|ID	77088	NR_168098	105246306		NR_166885	ENSMUSG00000117231	Gm41609	-	predicted gene, 41609	ncRNA
chr10:12253203-12253702	501	-1.30065	0.263182	-0.0452833	+	0	NA	Intergenic	Intergenic	608283	NM_011682	22288		NM_011682	ENSMUSG00000019820	Utrn	DRP|Dmdl	utrophin	protein-coding
chr17:24687245-24687744	501	-1.30956	0.381448	-0.0287518	+	0	NA	intron (NM_011522, intron 2 of 3)	CpG	2455	NM_011522	20974		NM_011522	ENSMUSG00000007021	Syngr3	-	synaptogyrin 3	protein-coding
chr16:33915848-33916347	501	-1.31787	0.460564	-0.0156526	+	0	NA	intron (NM_010580, intron 9 of 14)	intron (NM_010580, intron 9 of 14)	50941	NM_009471	22247		NM_009471	ENSMUSG00000022814	Umps	1700095D23Rik	uridine monophosphate synthetase	protein-coding
chr11:117967101-117967600	501	-1.3737	0.314048	-0.0312544	+	0	NA	3' UTR (NM_007707, exon 2 of 2)	3' UTR (NM_007707, exon 2 of 2)	2016	NM_007707	12702		NM_007707	ENSMUSG00000053113	Socs3	Cis3|Cish3|EF-10|Ef10|SSI-3|Ssi3	suppressor of cytokine signaling 3	protein-coding
chr4:6979129-6979628	501	-1.38297	0.465091	-0.020418	+	0	NA	intron (NM_001377079, intron 2 of 9)	intron (NM_001377079, intron 2 of 9)	11458	NM_001377079	252838		NM_145711	ENSMUSG00000041272	Tox	1700007F02Rik	thymocyte selection-associated high mobility group box	protein-coding
chr6:146578520-146579019	501	-1.38853	0.38342	-0.0249134	+	0	NA	promoter-TSS (NM_138757)	promoter-TSS (NM_138757)	858	NM_026218	67529		NM_026218	ENSMUSG00000040242	Fgfr1op2	1500031J01Rik	FGFR1 oncogene partner 2	protein-coding
chr4:148849542-148850041	501	-1.39212	0.474092	-0.0264998	+	0	NA	intron (NM_001159344, intron 2 of 20)	intron (NM_001159344, intron 2 of 20)	-39556	NR_161310	69743		NM_027195	ENSMUSG00000028977	Casz1	2410019P08Rik|Cst|D4Ertd432e	castor zinc finger 1	protein-coding
chr15:36052988-36053487	501	-1.39465	0.459857	-0.0308109	+	0	NA	intron (NM_001195748, intron 15 of 27)	intron (NM_001195748, intron 15 of 27)	87163	NM_001195748	626596		NM_001195748	ENSMUSG00000037627	Rgs22	-	regulator of G-protein signalling 22	protein-coding
chr17:83216186-83216685	501	-1.39735	0.445601	-0.0194214	+	0	NA	intron (NM_134117, intron 1 of 6)	intron (NM_134117, intron 1 of 6)	1152	NM_134117	106522		NM_134117	ENSMUSG00000024247	Pkdcc	Adtk1|ESTM17|MAd1|Sgk493|Vlk	protein kinase domain containing, cytoplasmic	protein-coding
chrX:139231061-139231560	501	-1.4141	0.45982	-0.0474947	+	0	NA	5' UTR (NM_001164633, exon 3 of 5)	5' UTR (NM_001164633, exon 3 of 5)	14144	NM_001164631	245631		NM_175541	ENSMUSG00000042515	Pwwp3b	9430086K21Rik|Mum1l1	PWWP domain containing 3B	protein-coding
chr7:114599229-114599728	501	-1.42932	0.479009	-0.0348223	+	0	NA	Intergenic	MamTip2|DNA|hAT-Tip100	-36506	NR_110408	244209		NM_177382	ENSMUSG00000030670	Cyp2r1	-	cytochrome P450, family 2, subfamily r, polypeptide 1	protein-coding
chr2:118446101-118446600	501	-1.43298	0.468385	-0.0298069	+	0	NA	intron (NM_013719, intron 20 of 38)	intron (NM_013719, intron 20 of 38)	33346	NM_009273	20813		NM_009273	ENSMUSG00000009549	Srp14	14kDa	signal recognition particle 14	protein-coding
chr3:138801682-138802181	501	-1.4398	0.468548	-0.0264004	+	0	NA	intron (NR_121195, intron 1 of 7)	intron (NR_121195, intron 1 of 7)	59723	NR_121195	56224		NM_019571	ENSMUSG00000028152	Tspan5	2810455A09Rik|4930505M03Rik|NET-4|Tm4sf9	tetraspanin 5	protein-coding
chr14:60001785-60002284	501	-1.44622	0.221991	-0.0408321	+	0	NA	intron (NM_015803, intron 22 of 35)	intron (NM_015803, intron 22 of 35)	84880	NM_015803	50769		NM_015803	ENSMUSG00000021983	Atp8a2	Atpc1b|agil|wl	ATPase, aminophospholipid transporter-like, class I, type 8A, member 2	protein-coding
chr13:54137699-54138198	501	-1.45316	0.380792	-0.0395988	+	0	NA	Intergenic	RMER12|LTR|ERVK	-54181	NM_001010973	15466		NM_008286	ENSMUSG00000034987	Hrh2	H2R|HH2R	histamine receptor H2	protein-coding
chr1:127322038-127322537	501	-1.48199	0.413595	-0.0374926	+	0	NA	intron (NM_145128, intron 4 of 17)	intron (NM_145128, intron 4 of 17)	117301	NM_145128	107895		NM_145128	ENSMUSG00000036155	Mgat5	4930471A21Rik|5330407H02Rik|GlcNAc-TV	mannoside acetylglucosaminyltransferase 5	protein-coding
chr2:94044082-94044581	501	-1.48531	0.401666	-0.0268327	+	0	NA	intron (NM_019657, intron 8 of 10)	intron (NM_019657, intron 8 of 10)	-33601	NM_026944	69113		NM_026944	ENSMUSG00000040174	Alkbh3	1700108H04Rik|1810020C19Rik|Abh3|mABH3	alkB homolog 3, alpha-ketoglutarate-dependent dioxygenase	protein-coding
chr7:74975968-74976467	501	-1.49625	0.446504	-0.0288263	+	0	NA	Intergenic	Intergenic	-53994	NR_131122	75205		NR_131122	ENSMUSG00000108803	4930533N22Rik	Gm44904	RIKEN cDNA 4930533N22 gene	ncRNA
chr16:43462374-43462873	501	-1.49902	0.185435	-0.0355445	+	0	NA	intron (NM_019778, intron 2 of 8)	MER3|DNA|hAT-Charlie	-42427	NR_046026	626693		NR_046026	ENSMUSG00000085499	Gm15713	-	predicted gene 15713	ncRNA
chr5:103801234-103801733	501	-1.50261	0.45982	-0.0326049	+	0	NA	intron (NM_001080798, intron 3 of 19)	intron (NM_001080798, intron 3 of 19)	46910	NM_001080798	17355		NM_133919	ENSMUSG00000029313	Aff1	9630032B01Rik|Af4|Mllt2h|Rob	AF4/FMR2 family, member 1	protein-coding
chr16:77556388-77556887	501	-1.52002	0.0976151	-0.0419403	+	0	NA	non-coding (NR_015543, exon 5 of 5)	non-coding (NR_015543, exon 5 of 5)	-42299	NR_029535	387229		NR_029535	ENSMUSG00000065530	Mir99a	Mirn99a|mir-99a|mmu-mir-99a	microRNA 99a	ncRNA
chr9:108796557-108797056	501	-1.52032	0.463585	-0.0293261	+	0	NA	intron (NM_001379603, intron 2 of 5)	intron (NM_001379603, intron 2 of 5)	812	NM_029634	76500		NM_029634	ENSMUSG00000032599	Ip6k2	1500005N04Rik|Ihpk2	inositol hexaphosphate kinase 2	protein-coding
chr14:77032358-77032857	501	-1.52405	0.428013	-0.0537807	+	0	NA	intron (NM_172488, intron 5 of 7)	L1MB3|LINE|L1	4010	NM_172488	210808		NM_172488	ENSMUSG00000044350	Lacc1	9030625A04Rik	laccase domain containing 1	protein-coding
chr16:56547623-56548122	501	-1.52529	0.27081	-0.0308068	+	0	NA	intron (NM_001014424, intron 2 of 36)	intron (NM_001014424, intron 2 of 36)	70026	NM_001014423	320712		NM_178790	ENSMUSG00000035258	Abi3bp	5033411B22Rik|D930038M13Rik|TARSH|eratin	ABI family member 3 binding protein	protein-coding
chr2:156861951-156862450	501	-1.53011	0.401666	-0.0239096	+	0	NA	promoter-TSS (NM_026124)	promoter-TSS (NM_026124)	745	NR_027914	74487		NR_015591	ENSMUSG00000085741	5430405H02Rik	2610307N17Rik	RIKEN cDNA 5430405H02 gene	ncRNA
chr5:110403813-110404312	501	-1.53575	0.403603	-0.0347321	+	0	NA	intron (NM_001142642, intron 4 of 18)	intron (NM_001142642, intron 4 of 18)	-16935	NM_028596	381668		NM_028596	ENSMUSG00000043323	Fbrsl1	2410025L10Rik|Gm1049|Gm29766|mKIAA1545	fibrosin-like 1	protein-coding
chr2:32854158-32854657	501	-1.53931	0.222161	-0.0325888	+	0	NA	Intergenic	Intergenic	-7170	NM_001113569	20910		NM_009295	ENSMUSG00000026797	Stxbp1	MMS10-G|Ms10g|Munc-18a|Munc18-1|N-sec1|Rb-sec1|Sxtbp1|Unc18-1|Unc18h|nsec1	syntaxin binding protein 1	protein-coding
chr5:106716883-106717382	501	-1.54474	0.459857	-0.0284151	+	0	NA	Intergenic	ID_B1|SINE|B4	-20302	NM_001363323	52397		NM_026856	ENSMUSG00000049606	Zfp644	1110068L01Rik|BM-005|D5Ertd689e|Zep-2	zinc finger protein 644	protein-coding
chr3:90222331-90222830	501	-1.54569	0.0777662	-0.0476387	+	0	NA	intron (NM_026677, intron 2 of 7)	intron (NM_026677, intron 2 of 7)	1796	NM_026677	68328		NM_026677	ENSMUSG00000027935	Rab13	0610007N03Rik|B230212B15Rik	RAB13, member RAS oncogene family	protein-coding
chr5:131956065-131956564	501	-1.5458	0.396947	-0.0245499	+	0	NA	intron (NM_001363480, intron 4 of 19)	RMER5|LTR|ERV1	76045	NR_040704	75369		NR_040704	ENSMUSG00000105773	4930563F08Rik	-	RIKEN cDNA 4930563F08 gene	ncRNA
chr14:24206665-24207164	501	-1.56722	0.466766	-0.0212936	+	0	NA	intron (NM_001163513, intron 1 of 31)	intron (NM_001163513, intron 1 of 31)	39006	NM_027726	71228		NM_027726	ENSMUSG00000021782	Dlg5	4933429D20Rik|mKIAA0583	discs large MAGUK scaffold protein 5	protein-coding
chr2:32661717-32662216	501	-1.56732	0.119065	-0.0469025	+	0	NA	intron (NM_001146350, intron 2 of 13)	intron (NM_001146350, intron 2 of 13)	9637	NR_035479	100316776		NR_035479	ENSMUSG00000093336	Mir1954	mmu-mir-1954	microRNA 1954	ncRNA
chr8:88228006-88228505	501	-1.5695	0.2596	-0.0366701	+	0	NA	intron (NM_001372333, intron 1 of 11)	intron (NM_001372333, intron 1 of 11)	28373	NM_001372333	214627		NM_001164497	ENSMUSG00000036779	Tent4b	5730445M16Rik|5830428A09|Papd5	terminal nucleotidyltransferase 4B	protein-coding
chr10:105285243-105285742	501	-1.57559	0.490862	-0.0315766	+	0	NA	intron (NM_177368, intron 8 of 11)	intron (NM_177368, intron 8 of 11)	288987	NM_177368	278279		NM_177368	ENSMUSG00000036019	Tmtc2	8430438D04Rik|D330034A10Rik	transmembrane and tetratricopeptide repeat containing 2	protein-coding
chr1:134201957-134202456	501	-1.58924	0.322102	-0.0520359	+	0	NA	TTS (NM_016749)	TTS (NM_016749)	8758	NM_016749	53311		NM_016749	ENSMUSG00000042451	Mybph	MyBP-H	myosin binding protein H	protein-coding
chr7:101144332-101144831	501	-1.59448	0.41814	-0.0226217	+	0	NA	intron (NM_001146010, intron 3 of 19)	intron (NM_001146010, intron 3 of 19)	35806	NM_001146010	207278		NM_199012	ENSMUSG00000030691	Fchsd2	NWK1|Sh3md3|mKIAA0769	FCH and double SH3 domains 2	protein-coding
chr13:111804213-111804712	501	-1.61226	0.396947	-0.0164902	+	0	NA	intron (NM_011945, intron 1 of 19)	intron (NM_011945, intron 1 of 19)	4531	NM_011945	26401		NM_011945	ENSMUSG00000021754	Map3k1	MAPKKK1|MEKK1|Mekk	mitogen-activated protein kinase kinase kinase 1	protein-coding
chr8:84715627-84716126	501	-1.61842	0.224875	-0.0270572	+	0	NA	intron (NM_001371056, intron 8 of 9)	intron (NM_001371056, intron 8 of 9)	-7181	NR_169084	619292		NM_001033797	ENSMUSG00000074203	G430095P16Rik	-	RIKEN cDNA G430095P16 gene	ncRNA
chr1:53818263-53818762	501	-1.6339	0.460564	-0.0239726	+	0	NA	intron (NM_001001883, intron 28 of 28)	intron (NM_001001883, intron 28 of 28)	-30912	NR_106149	102465783		NR_106149	ENSMUSG00000098443	Mir7681	Gm27806|mmu-mir-7681	microRNA 7681	ncRNA
chr15:100129446-100129945	501	-1.64509	0.440611	-0.0215447	+	0	NA	intron (NM_001159361, intron 2 of 37)	intron (NM_001159361, intron 2 of 37)	-24701	NM_172819	239667		NM_172819	ENSMUSG00000023026	Dip2b	4932422C22|mKIAA1463	disco interacting protein 2 homolog B	protein-coding
chr10:105332769-105333268	501	-1.65043	0.313597	-0.0389115	+	0	NA	intron (NM_177368, intron 4 of 11)	intron (NM_177368, intron 4 of 11)	241461	NM_177368	278279		NM_177368	ENSMUSG00000036019	Tmtc2	8430438D04Rik|D330034A10Rik	transmembrane and tetratricopeptide repeat containing 2	protein-coding
chr3:142528059-142528558	501	-1.65487	0.185435	-0.0420375	+	0	NA	Intergenic	Intergenic	-2028	NM_001083312	229900		NM_145545	ENSMUSG00000040253	Gbp7	9830147J24Rik|GBP-7	guanylate binding protein 7	protein-coding
chr3:5236355-5236854	501	-1.65947	0.440611	-0.0282674	+	0	NA	intron (NM_001368671, intron 1 of 10)	intron (NM_001368671, intron 1 of 10)	15408	NM_001368671	80892		NM_030708	ENSMUSG00000025255	Zfhx4	A930021B15|C130041O22Rik|Zfh-4|Zfh4	zinc finger homeodomain 4	protein-coding
chr3:30599639-30600138	501	-1.66821	0.166621	-0.0368364	+	0	NA	promoter-TSS (NM_029690)	promoter-TSS (NM_029690)	-18	NM_029690	76652		NM_029690	ENSMUSG00000037737	Actrt3	1700119I24Rik|ARP-T3|Arpm1	actin related protein T3	protein-coding
chr5:24527471-24527970	501	-1.67129	0.468385	-0.0129653	+	0	NA	promoter-TSS (NM_015739)	promoter-TSS (NM_015739)	-872	NM_015739	231044		NM_015739	ENSMUSG00000067724	Gbx1	Gbx-1	gastrulation brain homeobox 1	protein-coding
chr15:11801774-11802273	501	-1.68667	0.363355	-0.0263082	+	0	NA	Intergenic	Intergenic	103651	NM_008728	18162		NM_008728	ENSMUSG00000022206	Npr3	ANP-C|ANPR-C|EF-2|NPR-C|lgj|stri	natriuretic peptide receptor 3	protein-coding
chr18:35844340-35844839	501	-1.68722	0.378799	-0.0216149	+	0	NA	intron (NM_001357458, intron 1 of 2)	intron (NM_001357458, intron 1 of 2)	-10098	NM_001357459	67393		NM_133687	ENSMUSG00000046668	Cxxc5	4930415K17Rik	CXXC finger 5	protein-coding
chr4:135986305-135986804	501	-1.70945	0.396947	-0.0152814	+	0	NA	intron (NM_025411, intron 1 of 5)	intron (NM_025411, intron 1 of 5)	690	NM_025411	66193		NM_025411	ENSMUSG00000028669	Pithd1	1110049F12Rik|Trp26	PITH (C-terminal proteasome-interacting domain of thioredoxin-like) domain containing 1	protein-coding
chr11:120981580-120982079	501	-1.7122	0.440411	-0.0237151	+	0	NA	intron (NM_027874, intron 2 of 9)	intron (NM_027874, intron 2 of 9)	9504	NM_027874	104318		NM_027874	ENSMUSG00000025162	Csnk1d	1200006A05Rik|D930010H05Rik	casein kinase 1, delta	protein-coding
chr10:120691356-120691855	501	-1.72286	0.439938	-0.0281186	+	0	NA	Intergenic	Intergenic	-74127	NR_038003	70874		NR_038000	ENSMUSG00000044544	4921513I03Rik	-	RIKEN cDNA 4921513I03 gene	ncRNA
chr10:118140988-118141487	501	-1.72501	0.396947	-0.0207918	+	0	NA	promoter-TSS (NM_010785)	promoter-TSS (NM_010785)	-550	NM_001162905	17245		NM_010785	ENSMUSG00000020212	Mdm1	Arrd2|Mdm-1	MDM1 nuclear protein	protein-coding
chr11:95032870-95033369	501	-1.76711	0.396947	-0.02772	+	0	NA	intron (NM_133667, intron 2 of 10)	intron (NM_133667, intron 2 of 10)	7756	NM_001361915	18604		NM_133667	ENSMUSG00000038967	Pdk2	-	pyruvate dehydrogenase kinase, isoenzyme 2	protein-coding
chr5:13951317-13951816	501	-1.76772	0.479009	-0.0421637	+	0	NA	Intergenic	Intergenic	-73710	NM_011348	20349		NM_011348	ENSMUSG00000063531	Sema3e	6430702L12|Semah|mKIAA0331	sema domain, immunoglobulin domain (Ig), short basic domain, secreted, (semaphorin) 3E	protein-coding
chr14:27508869-27509368	501	-1.77272	0.27039	-0.0207923	+	0	NA	promoter-TSS (NM_177111)	promoter-TSS (NM_177111)	-658	NM_177111	320234		NM_177111	ENSMUSG00000046753	Ccdc66	E230015L20Rik	coiled-coil domain containing 66	protein-coding
chr6:37411983-37412482	501	-1.78611	0.226726	-0.0247682	+	0	NA	intron (NM_178661, intron 1 of 11)	intron (NM_178661, intron 1 of 11)	29916	NM_178661	208647		NM_178661	ENSMUSG00000038648	Creb3l2	BBF2H7|C530025K05Rik|SCIRR69	cAMP responsive element binding protein 3-like 2	protein-coding
chr2:26462168-26462667	501	-1.78788	0.396947	-0.028175	+	0	NA	exon (NM_008714, exon 32 of 34)	exon (NM_008714, exon 32 of 34)	7702	NR_105962	102465602		NR_105962	ENSMUSG00000098548	Mir6996	Gm27531|mmu-mir-6996	microRNA 6996	ncRNA
chr11:54169689-54170188	501	-1.78893	0.26819	-0.0360422	+	0	NA	Intergenic	MTE2a|LTR|ERVL-MaLR	43350	NR_045506	71056		NR_045506	ENSMUSG00000086209	4933405E24Rik	-	RIKEN cDNA 4933405E24 gene	ncRNA
chr9:77807470-77807969	501	-1.79839	0.439938	-0.019303	+	0	NA	Intergenic	L1_Mus1|LINE|L1	53184	NM_010295	14629		NM_010295	ENSMUSG00000032350	Gclc	D9Wsu168e|GLCL-H|Ggcs-hs|Glclc	glutamate-cysteine ligase, catalytic subunit	protein-coding
chr2:59159821-59160320	501	-1.81326	0.492348	-0.0217338	+	0	NA	promoter-TSS (NM_001362991)	promoter-TSS (NM_001362991)	613	NM_001372501	227933		NM_177650	ENSMUSG00000036641	Ccdc148	5830402J09|Gm38473	coiled-coil domain containing 148	protein-coding
chr2:166426904-166427403	501	-1.81834	0.0294524	-0.0615513	+	0	NA	Intergenic	Intergenic	-20298	NR_015558	319684		NR_015558		5031425F14Rik	-	RIKEN cDNA 5031425F14 gene	ncRNA
chr8:84483012-84483511	501	-1.81932	0.401666	-0.0310423	+	0	NA	intron (NM_001252059, intron 2 of 45)	intron (NM_001252059, intron 2 of 45)	67897	NM_001252059	12286		NM_007578	ENSMUSG00000034656	Cacna1a	APCA|BI|Caca1a|Cacnl1a4|Cav2.1|Ccha1a|EA2|FHM|HPCA|MHP|MHP1|SCA6|alpha1A|la|nmf352|rkr|smrl|tg	calcium channel, voltage-dependent, P/Q type, alpha 1A subunit	protein-coding
chr14:11615689-11616188	501	-1.82529	0.204774	-0.042273	+	0	NA	intron (NM_008981, intron 1 of 29)	intron (NM_008981, intron 1 of 29)	62385	NM_008981	19270		NM_008981	ENSMUSG00000121513	Ptprg	5430405N12Rik|RPTPgamma	protein tyrosine phosphatase receptor type G	protein-coding
chr1:162858751-162859250	501	-1.83087	0.396947	-0.0392181	+	0	NA	intron (NM_010231, intron 2 of 8)	intron (NM_010231, intron 2 of 8)	1000	NM_001330318	14261		NM_010231	ENSMUSG00000040181	Fmo1	-	flavin containing monooxygenase 1	protein-coding
chr17:24891025-24891524	501	-1.85905	0.459857	-0.0113044	+	0	NA	TTS (NM_001163102)	TTS (NM_001163102)	3793	NM_027141	79043		NM_027141	ENSMUSG00000024160	Spsb3	2310012N15Rik|3300001M01Rik|SSB3|Tce1|mKIAA4204	splA/ryanodine receptor domain and SOCS box containing 3	protein-coding
chr14:93889669-93890168	501	-1.86654	0.438171	-0.0300227	+	0	NA	intron (NM_001081377, intron 1 of 4)	intron (NM_001081377, intron 1 of 4)	751	NM_001271800	211712		NM_001081377	ENSMUSG00000055421	Pcdh9	-	protocadherin 9	protein-coding
chr10:27384606-27385105	501	-1.86732	0.460762	-0.0128377	+	0	NA	intron (NM_008481, intron 4 of 63)	intron (NM_008481, intron 4 of 63)	-5011	NR_131034	75855		NR_131034	ENSMUSG00000101636	4930579H20Rik	-	RIKEN cDNA 4930579H20 gene	ncRNA
chr12:26465575-26466074	501	-1.87109	0.332933	-0.018353	+	0	NA	Intergenic	ORR1D2-int|LTR|ERVL-MaLR	-3391	NM_020557	22169		NM_020557	ENSMUSG00000020638	Cmpk2	1200004E04Rik|TDKI|Tyki	cytidine/uridine monophosphate kinase 2	protein-coding
chr11:97485285-97485784	501	-1.87357	0.446504	-0.0199699	+	0	NA	intron (NM_021493, intron 15 of 18)	intron (NM_021493, intron 15 of 18)	14806	NM_001289118	100141474		NM_001289118		4933428G20Rik	-	RIKEN cDNA 4933428G20 gene	ncRNA
chr2:158166603-158167102	501	-1.88281	0.439938	-0.0387859	+	0	NA	Intergenic	Intergenic	-20460	NM_009373	21817		NM_009373	ENSMUSG00000037820	Tgm2	G[a]h|TG2|TGase2|tTG|tTGas	transglutaminase 2, C polypeptide	protein-coding
chr5:125045075-125045574	501	-1.89928	0.396947	-0.021068	+	0	NA	intron (NM_001253904, intron 21 of 47)	intron (NM_001253904, intron 21 of 47)	41876	NM_028443	73121		NM_028443	ENSMUSG00000037962	Rflna	3110032G18Rik|Fam101a|cfm|cfm2	refilin A	protein-coding
chr2:145790699-145791198	501	-1.9035	0.439938	-0.038065	+	0	NA	intron (NM_028724, intron 2 of 12)	RLTR28|LTR|ERVL	4832	NM_028724	74030		NM_028724	ENSMUSG00000001768	Rin2	2010003K16Rik|4632403N06Rik|RASSF4	Ras and Rab interactor 2	protein-coding
chr17:80112884-80113383	501	-1.90554	0.490047	-0.0252264	+	0	NA	Intergenic	Intergenic	-14338	NM_176963	319625		NM_176963	ENSMUSG00000035473	Galm	A530057M15Rik	galactose mutarotase	protein-coding
chr14:59197554-59198053	501	-1.91662	0.224729	-0.0318972	+	0	NA	Intergenic	ERV3-16A3_I-int|LTR|ERVL	-3425	NM_001360611	71330		NM_027764	ENSMUSG00000035469	Rcbtb1	5430409I18Rik|CLLD7|CLLL7	regulator of chromosome condensation (RCC1) and BTB (POZ) domain containing protein 1	protein-coding
chr11:121550049-121550548	501	-1.92699	0.263182	-0.0387466	+	0	NA	intron (NM_029878, intron 15 of 38)	intron (NM_029878, intron 15 of 38)	-30956	NM_178763	319530		NM_178763	ENSMUSG00000039238	Zfp750	A030007D23Rik|Znf750	zinc finger protein 750	protein-coding
chr12:54758791-54759290	501	-1.95811	0.462545	-0.0174867	+	0	NA	intron (NM_026998, intron 9 of 13)	B2_Mm2|SINE|B2	36622	NM_026998	72183		NM_026998	ENSMUSG00000005656	Snx6	2010006G21Rik|2610032J07Rik|2810425K19Rik	sorting nexin 6	protein-coding
chr11:101238352-101238851	501	-1.9645	0.459857	-0.0229931	+	0	NA	Intergenic	Intergenic	-7733	NM_019444	54409		NM_019444	ENSMUSG00000001240	Ramp2	-	receptor (calcitonin) activity modifying protein 2	protein-coding
chr6:87531457-87531956	501	-1.99741	0.396947	-0.0226006	+	0	NA	intron (NM_001037727, intron 1 of 10)	intron (NM_001037727, intron 1 of 10)	1553	NM_001037727	232201		NM_175476	ENSMUSG00000030047	Arhgap25	A130039I20Rik	Rho GTPase activating protein 25	protein-coding
chr13:6635350-6635849	501	-2.00924	0.396947	-0.0197625	+	0	NA	intron (NM_019703, intron 2 of 21)	intron (NM_019703, intron 2 of 21)	13172	NM_019703	56421		NM_019703	ENSMUSG00000021196	Pfkp	1200015H23Rik|9330125N24Rik|ATP-PFK|PFK-C|PFK-P	phosphofructokinase, platelet	protein-coding
chr11:79135238-79135737	501	-2.00973	0.459857	-0.0129738	+	0	NA	intron (NM_013571, intron 1 of 17)	(CCA)n|Simple_repeat|Simple_repeat	10986	NM_013571	16706		NM_013571	ENSMUSG00000018334	Ksr1	B-KSR1|D11Bhm183e|D11Bhm184e|Ksr|RSU2|hb|mKSR1	kinase suppressor of ras 1	protein-coding
chr1:61901680-61902179	501	-2.01786	0.2864	-0.0191995	+	0	NA	intron (NM_001081050, intron 2 of 22)	RLTR12E|LTR|ERVK	234180	NR_151537	105243940		NR_151537	ENSMUSG00000085019	Pard3bos2	Gm12747	par-3 family cell polarity regulator beta, opposite strand 2	ncRNA
chr5:4290012-4290511	501	-2.04455	0.226013	-0.0307833	+	0	NA	Intergenic	Intergenic	97894	NM_001042670	208595		NM_001042670	ENSMUSG00000053178	Mterf1b	Gm9897	mitochondrial transcription termination factor 1b	protein-coding
chr10:79555647-79556146	501	-2.08455	0.396947	-0.0190555	+	0	NA	promoter-TSS (NM_027422)	promoter-TSS (NM_027422)	-768	NM_027422	70427		NM_027422	ENSMUSG00000042570	Mier2	2700087H15Rik|mKIAA1193|mi-er2	MIER family member 2	protein-coding
chr1:34121733-34122232	501	-2.10399	0.462695	-0.0259204	+	0	NA	intron (NM_134448, intron 5 of 97)	intron (NM_134448, intron 5 of 97)	4623	NR_105861	102466987		NR_105861	ENSMUSG00000105982	Mir6896	mmu-mir-6896	microRNA 6896	ncRNA
chr17:30402147-30402646	501	-2.11578	0.283354	-0.0226747	+	0	NA	intron (NM_027060, intron 6 of 10)	intron (NM_027060, intron 6 of 10)	-6216	NR_030688	623169		NR_030688		Gm6402	EG623169	ribosomal protein S17 pseudogene	pseudo
chr10:127077992-127078491	501	-2.22181	0.396947	-0.0230243	+	0	NA	promoter-TSS (NM_001301014)	promoter-TSS (NM_001301014)	-666	NM_001033263	216439		NM_001033263	ENSMUSG00000025422	Agap2	AGAP-2|Centg1|PIKE|cnt-g1|mKIAA0167	ArfGAP with GTPase domain, ankyrin repeat and PH domain 2	protein-coding
chr1:21236956-21237455	501	-2.23247	0.466766	-0.0179565	+	0	NA	Intergenic	Intergenic	-3380	NM_001077353	14859		NM_010356	ENSMUSG00000025934	Gsta3	Gst2-3	glutathione S-transferase, alpha 3	protein-coding
chr10:26371831-26372330	501	-2.28203	0.083658	-0.031369	+	0	NA	intron (NM_172787, intron 1 of 21)	intron (NM_172787, intron 1 of 21)	1992	NM_001359255	237339		NM_172787	ENSMUSG00000039089	L3mbtl3	MBT-1	L3MBTL3 histone methyl-lysine binding protein	protein-coding
chr14:74788711-74789210	501	-2.37256	0.325667	-0.0211458	+	0	NA	intron (NM_001252132, intron 15 of 18)	intron (NM_001252132, intron 15 of 18)	56663	NM_016903	13885		NM_016903	ENSMUSG00000021996	Esd	Es-10|Es10|FGH|sid478	esterase D/formylglutathione hydrolase	protein-coding
chr1:37029787-37030286	501	-2.37614	0.439938	-0.0106669	+	0	NA	intron (NM_001370829, intron 1 of 16)	intron (NM_001370829, intron 1 of 16)	723	NM_001370829	70853		NM_027580	ENSMUSG00000050122	Vwa3b	4921511C04Rik|A230074B11Rik|Gm555	von Willebrand factor A domain containing 3B	protein-coding
chr7:120205962-120206461	501	-2.40075	0.396947	-0.0235868	+	0	NA	intron (NM_026458, intron 1 of 30)	intron (NM_026458, intron 1 of 30)	2247	NM_026458	67928		NM_026458	ENSMUSG00000062017	Abca14	1700110B15Rik|4930539G24Rik	ATP-binding cassette, sub-family A member 14	protein-coding
chr19:17831580-17832079	501	-2.40343	0.396947	-0.0311751	+	0	NA	intron (NM_001190483, intron 1 of 37)	(CA)n|Simple_repeat|Simple_repeat	5803	NM_001163144	18552		NM_001163144	ENSMUSG00000024713	Pcsk5	PC5|PC6|SPC6|b2b1549Clo|b2b585Clo	proprotein convertase subtilisin/kexin type 5	protein-coding
chrX:9128369-9128868	501	-2.40758	0.102277	-0.0427627	+	0	NA	Intergenic	Intergenic	24056	NM_001270700	75775		NM_001270700	ENSMUSG00000045797	4930402K13Rik	-	RIKEN cDNA 4930402K13 gene	protein-coding
chr2:94044647-94045146	501	-2.4561	0.27081	-0.0189885	+	0	NA	intron (NM_019657, intron 8 of 10)	intron (NM_019657, intron 8 of 10)	-34166	NM_026944	69113		NM_026944	ENSMUSG00000040174	Alkbh3	1700108H04Rik|1810020C19Rik|Abh3|mABH3	alkB homolog 3, alpha-ketoglutarate-dependent dioxygenase	protein-coding
chr15:80802128-80802627	501	-2.51413	0.459857	-0.00942506	+	0	NA	intron (NM_177124, intron 1 of 21)	intron (NM_177124, intron 1 of 21)	3767	NM_177124	213988		NM_144812	ENSMUSG00000047888	Tnrc6b	2700090M07Rik|A730065C02Rik|D230019K20Rik	trinucleotide repeat containing 6b	protein-coding
chr6:144670430-144670929	501	-2.52085	0.313597	-0.013701	+	0	NA	Intergenic	Intergenic	-2189	NR_040519	66760		NR_040519	ENSMUSG00000085785	Sox5os3	4933425H06Rik	SRY (sex determining region Y)-box 5, opposite strand 3	ncRNA
chr9:99448563-99449062	501	-2.63955	0.213888	-0.0221638	+	0	NA	Intergenic	Intergenic	-7431	NM_001165957	623534		NM_001165957		Nme9	Txl-2|Txndc6	NME/NM23 family member 9	protein-coding
chr3:103271598-103272097	501	-2.74143	0.439938	-0.0149328	+	0	NA	Intergenic	Intergenic	-7446	NM_053170	94093		NM_053170	ENSMUSG00000033014	Trim33	8030451N04Rik|Ecto|Tif1g	tripartite motif-containing 33	protein-coding
chr17:25407294-25407793	501	-2.80345	0.459857	-0.0119622	+	0	NA	intron (NM_021415, intron 2 of 34)	intron (NM_021415, intron 2 of 34)	26240	NM_001163691	58226		NM_021415	ENSMUSG00000024112	Cacna1h	Cav3.2|MNCb-1209|alpha13.2	calcium channel, voltage-dependent, T type, alpha 1H subunit	protein-coding
chr9:99396271-99396770	501	-2.82414	0.396947	-0.0121638	+	0	NA	intron (NM_008624, intron 2 of 5)	RMER1A|Other|Other	-37990	NM_177775	272636		NM_177775	ENSMUSG00000037681	Esyt3	D930024E11|D9Ertd280e|Fam62c|mKIAA4186	extended synaptotagmin-like protein 3	protein-coding
chr9:99560331-99560830	501	-2.85533	0.159031	-0.0294096	+	0	NA	intron (NM_001166138, intron 1 of 11)	intron (NM_001166138, intron 1 of 11)	8319	NM_001166138	74125		NM_028768	ENSMUSG00000032468	Armc8	1200015K23Rik|Gid5|HSPC056	armadillo repeat containing 8	protein-coding
chr2:167828210-167828709	501	-2.87816	0.396947	-0.0312791	+	0	NA	Intergenic	Intergenic	50968	NR_166468	100048985		NR_166468		Gm14321	-	predicted gene 14321	ncRNA
chr3:97172914-97173413	501	-2.88636	0.381448	-0.0187307	+	0	NA	intron (NM_019800, intron 7 of 9)	intron (NM_019800, intron 7 of 9)	14386	NM_019800	66659		NM_019800	ENSMUSG00000028093	Acp6	5730559A09Rik|ACPL1|mPACPL1	acid phosphatase 6, lysophosphatidic	protein-coding
chr2:160880910-160881409	501	-2.95912	0.089605	-0.013553	+	0	NA	intron (NM_022883, intron 1 of 19)	L2a|LINE|L2	489	NM_022883	64899		NM_022883	ENSMUSG00000027412	Lpin3	9130206L11Rik|mKIAA4023	lipin 3	protein-coding
chr11:58183536-58184035	501	-3.0144	0.396947	-0.0141605	+	0	NA	promoter-TSS (NM_001135115)	promoter-TSS (NM_001135115)	-58	NM_001135115	631323		NM_001135115		Gm12250	Irgb10	predicted gene 12250	protein-coding
chr7:71524640-71525139	501	-3.29827	0.250495	-0.0232886	+	0	NA	Intergenic	Intergenic	-384806	NR_130995	78156		NR_130995	ENSMUSG00000108669	4930441H08Rik	-	RIKEN cDNA 4930441H08 gene	ncRNA
chr13:91861099-91861598	501	-3.5893	0.322102	-0.0220722	+	0	NA	exon (NM_198415, exon 5 of 10)	exon (NM_198415, exon 5 of 10)	15537	NM_198415	76722		NM_198415	ENSMUSG00000021622	Ckmt2	2300008A19Rik|S-MtCK|ScCKmit|mib-CK	creatine kinase, mitochondrial 2	protein-coding

## Sheet: Rbpj cKO MG
Chr:start-end	width	Log2FC	FDR	MeanDif	Strand	PeakScore	FocusRatio/RegionSize	Annotation	Detailed Annotation	Distance to TSS	Nearest PromoterID	Entrez ID	Nearest Unigene	Nearest Refseq	Nearest Ensembl	Gene Name	Gene Alias	Gene Description	Gene Type
chr10:99283981-99284480	501	-0.669624	0.00705504	-0.18778	+	0	NA	Intergenic	Intergenic	20999	NM_026268	67603		NM_026268	ENSMUSG00000019960	Dusp6	1300019I03Rik|MKP-3|MKP3|PYST1	dual specificity phosphatase 6	protein-coding
chr11:114119020-114119519	501	-1.62016	0.00705504	-0.101817	+	0	NA	Intergenic	Intergenic	27860	NR_166915	100041739		NR_166914	ENSMUSG00000086760	1700025D23Rik	-	RIKEN cDNA 1700025D23 gene	ncRNA
chr17:33981075-33981574	501	1.13922	0.00705504	0.120221	+	0	NA	promoter-TSS (NR_033305)	promoter-TSS (NR_033305)	-168	NR_033305	433100		NM_001013793		AA388235	-	expressed sequence AA388235	ncRNA
chr18:25582983-25583482	501	2.22793	0.00705504	0.0553701	+	0	NA	intron (NM_001362275, intron 2 of 13)	intron (NM_001362275, intron 2 of 13)	96516	NM_001362337	108013		NM_133195	ENSMUSG00000024268	Celf4	A230070D14Rik|BRUNOL-4|Brul4|Brunol4|C130060B05Rik	CUGBP, Elav-like family member 4	protein-coding
chr2:65007364-65007863	501	-1.29936	0.00705504	-0.0938811	+	0	NA	intron (NM_016719, intron 2 of 13)	intron (NM_016719, intron 2 of 13)	15153	NM_016719	50915		NM_016719	ENSMUSG00000026888	Grb14	-	growth factor receptor bound protein 14	protein-coding
chr8:70832355-70832854	501	-0.95351	0.00705504	-0.179272	+	0	NA	Intergenic	Intergenic	7116	NM_027560	70807		NM_027560	ENSMUSG00000002910	Arrdc2	4632416I05Rik|Ilad1	arrestin domain containing 2	protein-coding
chrX:50619898-50620397	501	1.32975	0.00705504	0.0846479	+	0	NA	intron (NR_015505, intron 3 of 19)	intron (NR_015505, intron 3 of 19)	15174	NR_015505	103012		NR_015505	ENSMUSG00000085396	Firre	5830467J12Rik|6720401G13Rik	functional intergenic repeating RNA element	ncRNA
chr13:96928606-96929105	501	-0.853708	0.00729837	-0.18599	+	0	NA	intron (NM_001166065, intron 1 of 2)	intron (NM_001166065, intron 1 of 2)	4142	NM_001166065	218476		NM_001166065	ENSMUSG00000091387	Gcnt4	C2gnt3|Gm279|Gm73	glucosaminyl (N-acetyl) transferase 4, core 2 (beta-1,6-N-acetylglucosaminyltransferase)	protein-coding
chr17:35262763-35263262	501	-0.600856	0.00742822	-0.246312	+	0	NA	promoter-TSS (NM_001267808)	promoter-TSS (NM_001267808)	-82	NM_010380	14964		NM_010380	ENSMUSG00000073411	H2-D1	H-2D|H2-D|H2-K1	histocompatibility 2, D region locus 1	protein-coding
chr13:6042460-6042959	501	-1.17239	0.00885325	-0.102146	+	0	NA	Intergenic	Intergenic	181220	NM_011803	23849		NM_011803	ENSMUSG00000000078	Klf6	BCD1|CPBP|Copeb|FM2|FM6|Ierepo1|Ierepo3|Zf9	Kruppel-like transcription factor 6	protein-coding
chr4:151285937-151286436	501	-1.16508	0.00894353	-0.101019	+	0	NA	intron (NM_001081557, intron 6 of 23)	intron (NM_001081557, intron 6 of 23)	196616	NM_001308446	105704528		NM_001308446	ENSMUSG00000078491	Gm13090	-	predicted gene 13090	protein-coding
chr10:42251240-42251739	501	-1.10864	0.0119385	-0.123011	+	0	NA	intron (NM_001376967, intron 2 of 3)	intron (NM_001376967, intron 2 of 3)	25206	NM_001376967	56484		NM_019740	ENSMUSG00000048756	Foxo3	1110048B16Rik|2010203A17Rik|FKHRL1|Fkhr2|Foxo3a	forkhead box O3	protein-coding
chr12:90607801-90608300	501	-1.35804	0.0119385	-0.0958409	+	0	NA	Intergenic	Intergenic	130988	NM_010050	13371		NM_010050	ENSMUSG00000007682	Dio2	5DII|DIOII	deiodinase, iodothyronine, type II	protein-coding
chr13:29195675-29196174	501	2.10402	0.0119385	0.0516483	+	0	NA	intron (NR_131896, intron 15 of 16)	intron (NR_131896, intron 15 of 16)	179669	NR_045075	77920		NR_045073	ENSMUSG00000086363	A330102I10Rik	-	RIKEN cDNA A330102I10 gene	ncRNA
chr13:94012072-94012571	501	2.99273	0.0119385	0.0475289	+	0	NA	Intergenic	Intergenic	-45475	NM_172589	218454		NM_172589	ENSMUSG00000045312	Lhfpl2	6030465B15|mKIAA0206|vgim	lipoma HMGIC fusion partner-like 2	protein-coding
chr17:87566184-87566683	501	-0.926314	0.0119385	-0.0979021	+	0	NA	Intergenic	Intergenic	47110	NR_169183	108168359		NR_169183		Gm46609	-	predicted gene, 46609	ncRNA
chr4:152419606-152420105	501	-1.14236	0.0119385	-0.0970257	+	0	NA	intron (NM_001252655, intron 2 of 14)	intron (NM_001252655, intron 2 of 14)	29000	NM_001252655	16498		NM_010598	ENSMUSG00000028931	Kcnab2	F5|I2rf5|Kcnb3|kv-beta-2	potassium voltage-gated channel, shaker-related subfamily, beta member 2	protein-coding
chr7:113712301-113712800	501	-1.15436	0.0119385	-0.112513	+	0	NA	Intergenic	MTE2b|LTR|ERVL-MaLR	-53448	NM_145584	233744		NM_145584	ENSMUSG00000038156	Spon1	D330035F22Rik|FSP	spondin 1, (f-spondin) extracellular matrix protein	protein-coding
chr8:121669143-121669642	501	1.40394	0.0119385	0.0849478	+	0	NA	Intergenic	Intergenic	-17459	NM_080855	142682		NM_080855	ENSMUSG00000061410	Zcchc14	BDG29	zinc finger, CCHC domain containing 14	protein-coding
chrX:50560891-50561390	501	0.862354	0.0119385	0.0552253	+	0	NA	intron (NR_131207, intron 2 of 2)	intron (NR_131207, intron 2 of 2)	23751	NR_131207	102639259		NR_131207	ENSMUSG00000119984	Gm35612	-	predicted gene, 35612	ncRNA
chr18:29164467-29164966	501	-2.54453	0.0123855	-0.0564142	+	0	NA	Intergenic	MTB-int|LTR|ERVL-MaLR	-277484	NR_045395	78199		NR_045395	ENSMUSG00000117554	4930527G23Rik	-	RIKEN cDNA 4930527G23 gene	ncRNA
chr6:31096291-31096790	501	-0.986028	0.0123855	-0.14487	+	0	NA	intron (NR_110471, intron 3 of 3)	intron (NR_110471, intron 3 of 3)	-33447	NR_029532	387223		NR_029532	ENSMUSG00000065604	Mir29b-1	Mirn29b|Mirn29b-1|mir-29b-1	microRNA 29b-1	ncRNA
chr13:107642263-107642762	501	-0.808762	0.0133751	-0.129095	+	0	NA	Intergenic	Intergenic	-44885	NR_045900	72257		NR_045900	ENSMUSG00000102000	1700006H21Rik	-	RIKEN cDNA 1700006H21 gene	ncRNA
chr6:91301786-91302285	501	4.08942	0.0158424	0.0554787	+	0	NA	Intergenic	Intergenic	89271	NM_007992	14115		NM_007992	ENSMUSG00000064080	Fbln2	5730577E14Rik|FIBL-2	fibulin 2	protein-coding
chr15:72839984-72840483	501	2.27714	0.0168108	0.0543095	+	0	NA	intron (NM_001164641, intron 17 of 17)	L1MC4|LINE|L1	-29909	NR_002864	353342		NR_002864	ENSMUSG00000106847	Peg13	-	paternally expressed 13	ncRNA
chr7:100674882-100675381	501	-4.2637	0.0168108	-0.0364178	+	0	NA	Intergenic	Intergenic	-12737	NM_013746	27276		NM_013746	ENSMUSG00000030701	Plekhb1	PHR1|Phret1|evt-1	pleckstrin homology domain containing, family B (evectins) member 1	protein-coding
chr1:135159087-135159586	501	0.868359	0.0183634	0.12305	+	0	NA	TTS (NM_134438)	TTS (NM_134438)	8345	NM_134438	171469		NM_134438	ENSMUSG00000026424	Gpr37l1	CAG-18|D0Kist8	G protein-coupled receptor 37-like 1	protein-coding
chr1:171263032-171263531	501	1.01528	0.0183634	0.067078	+	0	NA	Intergenic	Intergenic	-7047	NM_020579	57370		NM_020579	ENSMUSG00000052423	B4galt3	9530061M23Rik|ESTM26|ESTM6	UDP-Gal:betaGlcNAc beta 1,4-galactosyltransferase, polypeptide 3	protein-coding
chr11:43875821-43876320	501	-1.85534	0.0183634	-0.0586645	+	0	NA	intron (NM_001284381, intron 1 of 4)	intron (NM_001284381, intron 1 of 4)	25167	NM_001284381	11548		NM_007416	ENSMUSG00000050541	Adra1b	[a]1b	adrenergic receptor, alpha 1b	protein-coding
chr12:28607667-28608166	501	-1.29757	0.0183634	-0.0856682	+	0	NA	intron (NM_027866, intron 3 of 6)	intron (NM_027866, intron 3 of 6)	15414	NM_001313978	71693		NM_027866	ENSMUSG00000036655	Colec11	CL-K1	collectin sub-family member 11	protein-coding
chr12:106725057-106725556	501	-1.5626	0.0183634	-0.0911853	+	0	NA	Intergenic	MLT1B|LTR|ERVL-MaLR	-8982	NR_015512	71033		NR_015512	ENSMUSG00000085820	4933406K04Rik	4930426M03Rik|4930485I22Rik|4933427G14Rik	RIKEN cDNA 4933406K04 gene	ncRNA
chr12:110188058-110188557	501	-1.0028	0.0183634	-0.131366	+	0	NA	Intergenic	CpG	-30234	NR_045466	67280		NR_045466	ENSMUSG00000113331	3110009F21Rik	-	RIKEN cDNA 3110009F21 gene	ncRNA
chr14:51885081-51885580	501	1.96657	0.0183634	0.048155	+	0	NA	intron (NM_001029990, intron 2 of 13)	intron (NM_001029990, intron 2 of 13)	488	NM_001029990	52535		NM_001029990	ENSMUSG00000004561	Mettl17	2310032K15Rik|D14Ertd209e|Mett11d1	methyltransferase like 17	protein-coding
chr17:25519348-25519847	501	-0.958514	0.0183634	-0.140109	+	0	NA	intron (NR_155500, intron 2 of 2)	intron (NR_155500, intron 2 of 2)	1008	NR_155500	102636737		NR_155500	ENSMUSG00000117437	Gm33727	-	predicted gene, 33727	ncRNA
chr2:154399243-154399742	501	-2.27964	0.0183634	-0.0560358	+	0	NA	intron (NM_009228, intron 2 of 7)	intron (NM_009228, intron 2 of 7)	8592	NM_009228	20648		NM_009228	ENSMUSG00000027488	Snta1	Snt1	syntrophin, acidic 1	protein-coding
chr3:51185352-51185851	501	-1.9068	0.0183634	-0.0547377	+	0	NA	Intergenic	Intergenic	-38846	NM_009834	12457		NM_009834	ENSMUSG00000023087	Noct	Ccr4|Ccrn4l	nocturnin	protein-coding
chr4:137704555-137705054	501	2.13202	0.0183634	0.0657507	+	0	NA	intron (NM_001379233, intron 3 of 25)	intron (NM_001379233, intron 3 of 25)	1802	NR_138594	69808		NR_138594	ENSMUSG00000087476	Rap1gapos	1810058N05Rik	RAP1 GTPase activating protein, opposite strand	ncRNA
chr7:66218052-66218551	501	-2.13909	0.0183634	-0.0387568	+	0	NA	Intergenic	LTR67B|LTR|ERVL	108809	NM_001081163	269941		NM_001081163	ENSMUSG00000032640	Chsy1	skt	chondroitin sulfate synthase 1	protein-coding
chr8:116229849-116230348	501	-2.5453	0.0183634	-0.0476555	+	0	NA	Intergenic	Intergenic	-274917	NM_029297	75465		NM_029297	ENSMUSG00000034467	Dynlrb2	1700009A04Rik|DNLC2B|Dncl2b	dynein light chain roadblock-type 2	protein-coding
chr9:120415471-120415970	501	0.962524	0.0183634	0.0761726	+	0	NA	intron (NM_144557, intron 3 of 16)	intron (NM_144557, intron 3 of 16)	76861	NR_166642	382114		NR_166642	ENSMUSG00000111828	D830035M03Rik	Gm1712	RIKEN cDNA D830035M03 gene	ncRNA
chrX:50597055-50597554	501	1.35503	0.0183634	0.0515598	+	0	NA	intron (NR_015505, intron 10 of 19)	intron (NR_015505, intron 10 of 19)	38017	NR_015505	103012		NR_015505	ENSMUSG00000085396	Firre	5830467J12Rik|6720401G13Rik	functional intergenic repeating RNA element	ncRNA
chr1:168327807-168328306	501	1.87014	0.0187527	0.0579457	+	0	NA	intron (NM_183355, intron 2 of 8)	intron (NM_183355, intron 2 of 8)	104113	NM_001291508	18514		NM_008783	ENSMUSG00000052534	Pbx1	2310056B04Rik|D230003C07Rik|Pbx-1	pre B cell leukemia homeobox 1	protein-coding
chr15:59550330-59550829	501	-1.9364	0.0190449	-0.0821098	+	0	NA	intron (NM_001374768, intron 5 of 7)	intron (NM_001374768, intron 5 of 7)	-98075	NM_144549	211770		NM_144549	ENSMUSG00000032501	Trib1	A530090O15Rik|TRB-1|Trb1	tribbles pseudokinase 1	protein-coding
chrX:103616772-103617271	501	0.69756	0.0201164	0.147559	+	0	NA	intron (NR_028381, intron 1 of 10)	CpG	6733	NR_028381	78878		NR_028380	ENSMUSG00000086370	Ftx	B230206F22Rik|NCRNA00182|Thcytx	Ftx transcript, Xist regulator, non-protein coding	ncRNA
chr19:42316965-42317464	501	-1.1864	0.0255583	-0.125052	+	0	NA	intron (NM_001356588, intron 5 of 14)	intron (NM_001356588, intron 5 of 14)	-37044	NR_037246	100526549		NR_037246	ENSMUSG00000093234	Mir3085	mir-3085|mmu-mir-3085	microRNA 3085	ncRNA
chr1:78568103-78568602	501	-0.779977	0.0258482	-0.157189	+	0	NA	Intergenic	Intergenic	57292	NM_026713	68393		NM_026713	ENSMUSG00000012187	Mogat1	0610030A14Rik|1110064N14Rik|Dgat2l|Dgat2l1|MGAT1|WI1-2612I11.1|mDC2	monoacylglycerol O-acyltransferase 1	protein-coding
chr13:99128932-99129431	501	-1.46809	0.0258482	-0.0966194	+	0	NA	Intergenic	Intergenic	28482	NR_168040	328320		NM_001033401	ENSMUSG00000097848	Gm807	-	predicted gene 807	ncRNA
chr8:47781909-47782408	501	1.38734	0.0258482	0.0994548	+	0	NA	Intergenic	Intergenic	-31966	NR_166571	102634125		NR_166571		Gm31786	Gm45863	predicted gene, 31786	ncRNA
chr10:107882849-107883348	501	-1.49011	0.0291383	-0.0536971	+	0	NA	intron (NM_001370989, intron 10 of 57)	intron (NM_001370989, intron 10 of 57)	29281	NM_001370989	628870		NM_001177567	ENSMUSG00000091455	Otogl	EG628870|Gm6924	otogelin-like	protein-coding
chr4:76223694-76224193	501	-2.00915	0.0295473	-0.0519865	+	0	NA	intron (NR_160919, intron 13 of 39)	intron (NR_160919, intron 13 of 39)	120300	NM_001352629	19266		NM_011211	ENSMUSG00000028399	Ptprd	1110002J03Rik|3000002J10Rik|B230219D21Rik|R-PTP-delta	protein tyrosine phosphatase receptor type D	protein-coding
chr16:20695881-20696380	501	0.639733	0.0329825	0.16295	+	0	NA	intron (NM_133778, intron 2 of 5)	CpG	1073	NM_133778	78408		NM_133778	ENSMUSG00000050821	Fam131a	2900046G09Rik	family with sequence similarity 131, member A	protein-coding
chr18:35848039-35848538	501	-0.54923	0.0329825	-0.182065	+	0	NA	intron (NM_001357458, intron 1 of 2)	intron (NM_001357458, intron 1 of 2)	-6399	NM_001357459	67393		NM_133687	ENSMUSG00000046668	Cxxc5	4930415K17Rik	CXXC finger 5	protein-coding
chr5:129138538-129139037	501	2.88206	0.0329825	0.0362041	+	0	NA	intron (NM_001081342, intron 10 of 25)	intron (NM_001081342, intron 10 of 25)	42037	NM_001347486	243277		NM_177734	ENSMUSG00000044017	Adgrd1	E230012M21Rik|Gpr133	adhesion G protein-coupled receptor D1	protein-coding
chr1:153911528-153912027	501	-0.951255	0.0340959	-0.0857916	+	0	NA	Intergenic	ID_B1|SINE|B4	11848	NM_008131	14645		NM_008131	ENSMUSG00000026473	Glul	GS|Glns	glutamate-ammonia ligase	protein-coding
chr13:65258092-65258591	501	0.984785	0.0340959	0.0887024	+	0	NA	Intergenic	Intergenic	16826	NR_165655	115488122		NR_165655		Gm36445	-	predicted gene, 36445	ncRNA
chr13:111235576-111236075	501	-0.711762	0.0340959	-0.141095	+	0	NA	Intergenic	Intergenic	-6394	NR_045908	73129		NR_045908	ENSMUSG00000114824	3110015C05Rik	-	RIKEN cDNA 3110015C05 gene	ncRNA
chr15:100443487-100443986	501	-1.40851	0.0340959	-0.0869923	+	0	NA	Intergenic	B4|SINE|B4	20543	NR_040351	432982		NM_001034883	ENSMUSG00000087444	Gm5475	EG432982	predicted gene 5475	ncRNA
chr16:9280869-9281368	501	0.831968	0.0340959	0.119096	+	0	NA	Intergenic	Intergenic	451018	NM_001081400	69053		NM_001081400	ENSMUSG00000022507	Hapstr1	1110017P05Rik|1810013L24Rik|3010002C02Rik|Gm19906|Tapr1	HUWE1 associated protein modifying stress responses	protein-coding
chr17:25803017-25803516	501	2.29655	0.0340959	0.0511638	+	0	NA	Intergenic	Intergenic	-5195	NM_001379394	214931		NM_001164225	ENSMUSG00000025738	Fbxl16	Scirr1	F-box and leucine-rich repeat protein 16	protein-coding
chr17:66401493-66401992	501	-1.79827	0.0340959	-0.0906418	+	0	NA	intron (NM_001114098, intron 3 of 14)	intron (NM_001114098, intron 3 of 14)	48008	NM_172963	68617		NM_172963	ENSMUSG00000052105	Mtcl1	1110012J17Rik|Ccdc165|D130071O13|Kiaa0802|Soga2|mKIAA0802|t8219b25	microtubule crosslinking factor 1	protein-coding
chr4:155213322-155213821	501	1.52523	0.0340959	0.0723469	+	0	NA	intron (NM_011385, intron 1 of 6)	intron (NM_011385, intron 1 of 6)	8964	NM_011385	20481		NM_011385	ENSMUSG00000029050	Ski	2310012I02Rik|2610001A11Rik	ski sarcoma viral oncogene homolog (avian)	protein-coding
chr5:36738666-36739165	501	-0.684511	0.0340959	-0.135989	+	0	NA	Intergenic	Intergenic	9764	NM_133724	117197		NM_133724	ENSMUSG00000060708	Bloc1s4	2610101N07Rik|Blos4|Cno	biogenesis of lysosomal organelles complex-1, subunit 4, cappuccino	protein-coding
chr5:113591814-113592313	501	2.4541	0.0340959	0.0491519	+	0	NA	Intergenic	Intergenic	41643	NM_177292	320916		NM_177292	ENSMUSG00000063430	Wscd2	4933413A10Rik|C530024P05Rik|Gm450	WSC domain containing 2	protein-coding
chr7:130918221-130918720	501	-1.04815	0.0340959	-0.0957258	+	0	NA	Intergenic	Intergenic	10202	NR_106028	102466219		NR_106028	ENSMUSG00000104914	Mir7061	mmu-mir-7061	microRNA 7061	ncRNA
chr18:29263250-29263749	501	-2.12556	0.0379178	-0.042897	+	0	NA	Intergenic	Intergenic	-178701	NR_045395	78199		NR_045395	ENSMUSG00000117554	4930527G23Rik	-	RIKEN cDNA 4930527G23 gene	ncRNA
chr4:140084562-140085061	501	-0.833284	0.0379587	-0.106249	+	0	NA	intron (NM_198610, intron 3 of 9)	intron (NM_198610, intron 3 of 9)	-58062	NR_153821	102636673		NR_153821		Gm13029	Gm33676	predicted gene 13029	ncRNA
chr9:34995735-34996234	501	1.65224	0.0410664	0.0726869	+	0	NA	intron (NM_026324, intron 5 of 15)	intron (NM_026324, intron 5 of 15)	-120744	NR_029475	78934		NR_029475	ENSMUSG00000070315	4930581F22Rik	-	RIKEN cDNA 4930581F22 gene	ncRNA
chrX:50623080-50623579	501	1.49898	0.0410664	0.0763175	+	0	NA	intron (NR_015505, intron 3 of 19)	intron (NR_015505, intron 3 of 19)	11992	NR_015505	103012		NR_015505	ENSMUSG00000085396	Firre	5830467J12Rik|6720401G13Rik	functional intergenic repeating RNA element	ncRNA
chr13:72293229-72293728	501	-1.01801	0.0412596	-0.109858	+	0	NA	Intergenic	Intergenic	-329755	NM_010573	16371		NM_010573	ENSMUSG00000060969	Irx1	-	Iroquois homeobox 1	protein-coding
chr10:116424584-116425083	501	-1.30813	0.041381	-0.102832	+	0	NA	intron (NM_021452, intron 2 of 2)	RMER16|LTR|ERVK	6712	NR_028107	67342		NM_026098	ENSMUSG00000020164	Kcnmb4os1	1700058G18Rik	potassium large conductance calcium-activated channel, subfamily M, beta member 4, opposite strand 1	ncRNA
chrX:50566311-50566810	501	1.31219	0.0423056	0.0602383	+	0	NA	intron (NR_015505, intron 19 of 19)	intron (NR_015505, intron 19 of 19)	29171	NR_131207	102639259		NR_131207	ENSMUSG00000119984	Gm35612	-	predicted gene, 35612	ncRNA
chr10:86289947-86290446	501	-1.43997	0.0428392	-0.0698575	+	0	NA	intron (NM_013722, intron 6 of 13)	intron (NM_013722, intron 6 of 13)	-10216	NM_011595	21859		NM_011595	ENSMUSG00000020044	Timp3	Timp-3	tissue inhibitor of metalloproteinase 3	protein-coding
chrX:75758982-75759481	501	1.41361	0.0428392	0.0730791	+	0	NA	intron (NR_029443, intron 2 of 8)	intron (NR_029443, intron 2 of 8)	5468	NR_029443	74396		NR_029443	ENSMUSG00000087396	4933407K13Rik	A130080L05Rik|Dxz4	RIKEN cDNA 4933407K13 gene	ncRNA
chr12:103513529-103514028	501	1.62025	0.0447087	0.0583513	+	0	NA	Intergenic	Intergenic	-18787	NM_028980	74521		NM_028980	ENSMUSG00000021209	Ppp4r4	8430415E04Rik|mKIAA1622	protein phosphatase 4, regulatory subunit 4	protein-coding
chr14:70874432-70874931	501	-0.87662	0.0447087	-0.137892	+	0	NA	TTS (NR_045939)	TTS (NR_045939)	-15426	NM_001302094	14586		NM_008115	ENSMUSG00000022103	Gfra2	-	glial cell line derived neurotrophic factor family receptor alpha 2	protein-coding
chr15:74194195-74194694	501	2.06618	0.0447087	0.0688351	+	0	NA	Intergenic	Intergenic	293202	NR_144499	102634630		NR_144499		Gm32168	-	predicted gene, 32168	ncRNA
chr9:56739242-56739741	501	2.28905	0.0451579	0.0464279	+	0	NA	intron (NM_001361115, intron 2 of 5)	intron (NM_001361115, intron 2 of 5)	56819	NM_001361115	235402		NM_181074	ENSMUSG00000049556	Lingo1	4930471K13Rik|LERN1|LINGO-1|Lrrn6a|UNQ201	leucine rich repeat and Ig domain containing 1	protein-coding
chr10:4107678-4108177	501	1.28485	0.0456328	0.118384	+	0	NA	intron (NM_172308, intron 26 of 27)	intron (NM_172308, intron 26 of 27)	105193	NR_152620	102632515		NR_152620	ENSMUSG00000111266	Gm30570	-	predicted gene, 30570	ncRNA
chr1:182908296-182908795	501	0.959813	0.0467722	0.103359	+	0	NA	Intergenic	Intergenic	-46243	NM_016928	53791		NM_016928	ENSMUSG00000079164	Tlr5	-	toll-like receptor 5	protein-coding
chr10:67536729-67537228	501	0.878285	0.0467722	0.0759817	+	0	NA	promoter-TSS (NM_010118)	promoter-TSS (NM_010118)	-233	NM_001373985	13654		NM_010118	ENSMUSG00000037868	Egr2	Egr-2|Krox-20|Krox20|NGF1-B|Zfp-25|Zfp-6	early growth response 2	protein-coding
chr7:34704353-34704852	501	-1.65803	0.047645	-0.0454353	+	0	NA	intron (NM_175140, intron 2 of 3)	intron (NM_175140, intron 2 of 3)	-49093	NM_001360818	233107		NM_146188	ENSMUSG00000030499	Kctd15	-	potassium channel tetramerisation domain containing 15	protein-coding
chr11:109895900-109896399	501	-1.43978	0.0482534	-0.0600012	+	0	NA	Intergenic	Intergenic	50271	NR_045909	73257		NR_045909	ENSMUSG00000087393	1700023C21Rik	-	RIKEN cDNA 1700023C21 gene	ncRNA
chr8:70792819-70793318	501	0.898692	0.048803	0.121535	+	0	NA	promoter-TSS (NM_199308)	promoter-TSS (NM_199308)	-635	NM_199308	546071		NM_199308	ENSMUSG00000031833	Mast3	mKIAA0561	microtubule associated serine/threonine kinase 3	protein-coding
chr8:105186560-105187059	501	-1.81459	0.0517176	-0.0428315	+	0	NA	intron (NM_001161457, intron 3 of 4)	intron (NM_001161457, intron 3 of 4)	16135	NM_001161456	12400		NM_022309	ENSMUSG00000031885	Cbfb	PEA2|PEBP2b|Pebp2|Pebpb2	core binding factor beta	protein-coding
chrX:50604957-50605456	501	1.75397	0.0519302	0.0530534	+	0	NA	intron (NR_015505, intron 7 of 19)	intron (NR_015505, intron 7 of 19)	30115	NR_015505	103012		NR_015505	ENSMUSG00000085396	Firre	5830467J12Rik|6720401G13Rik	functional intergenic repeating RNA element	ncRNA
chr10:24317114-24317613	501	-1.11945	0.0556307	-0.0654036	+	0	NA	Intergenic	Intergenic	93846	NM_021509	59012		NM_021509	ENSMUSG00000020000	Moxd1	3230402N08Rik|MNCb-5203	monooxygenase, DBH-like 1	protein-coding
chr12:16189386-16189885	501	-2.98655	0.0556307	-0.044574	+	0	NA	Intergenic	Intergenic	-372850	NM_144551	217410		NM_144551	ENSMUSG00000020601	Trib2	TRB-2|TRB2	tribbles pseudokinase 2	protein-coding
chr13:116806550-116807049	501	-1.30719	0.0556307	-0.0570627	+	0	NA	intron (NR_153406, intron 3 of 3)	intron (NR_153406, intron 3 of 3)	31379	NR_153406	74680		NR_153406	ENSMUSG00000114290	4930435F18Rik	-	RIKEN cDNA 4930435F18 gene	ncRNA
chr15:74672434-74672933	501	0.804849	0.0556307	0.132703	+	0	NA	promoter-TSS (NM_001276684)	promoter-TSS (NM_001276684)	-113	NM_018790	11838		NM_018790	ENSMUSG00000022602	Arc	Arc3.1|arg3.1|mArc	activity regulated cytoskeletal-associated protein	protein-coding
chr15:79359834-79360333	501	1.58996	0.0556307	0.0662425	+	0	NA	TTS (NM_001253819)	TTS (NM_001253819)	11681	NM_001304832	17133		NM_010755	ENSMUSG00000042622	Maff	-	v-maf musculoaponeurotic fibrosarcoma oncogene family, protein F (avian)	protein-coding
chr2:131508510-131509009	501	-1.59568	0.0556307	-0.0943946	+	0	NA	intron (NM_145533, intron 1 of 6)	intron (NM_145533, intron 1 of 6)	16897	NM_001177836	228608		NM_145533	ENSMUSG00000027333	Smox	B130066H01Rik|PAO|PAOh1|SMO	spermine oxidase	protein-coding
chr3:51544406-51544905	501	-0.864778	0.0556307	-0.131346	+	0	NA	intron (NM_080793, intron 2 of 7)	intron (NM_080793, intron 2 of 7)	-15330	NR_160686	100039684		NR_033624		5031434O11Rik	Gm2370	RIKEN cDNA 5031434O11 gene	ncRNA
chr4:106959804-106960303	501	-1.08713	0.0556307	-0.0926287	+	0	NA	intron (NM_001355532, intron 1 of 14)	intron (NM_001355532, intron 1 of 14)	36868	NM_001355532	72475		NM_023672	ENSMUSG00000061887	Ssbp3	2610021L12Rik|2610200M23Rik|5730488C10Rik|LAST|SSDP1	single-stranded DNA binding protein 3	protein-coding
chr9:35362141-35362640	501	-1.24639	0.0556307	-0.0969778	+	0	NA	Intergenic	Intergenic	81285	NR_040715	71133		NR_040715	ENSMUSG00000111746	4933422A05Rik	-	RIKEN cDNA 4933422A05 gene	ncRNA
chr9:95142969-95143468	501	-2.57941	0.0556307	-0.0304568	+	0	NA	intron (NM_177909, intron 14 of 15)	intron (NM_177909, intron 14 of 15)	264052	NM_018763	54371		NM_018763	ENSMUSG00000033350	Chst2	C130041E03Rik|Chts2|GST-2|GlcNAc6ST|Gn6st	carbohydrate sulfotransferase 2	protein-coding
chr2:173426088-173426587	501	-0.915313	0.0557409	-0.0580684	+	0	NA	Intergenic	Intergenic	-96255	NM_028158	72221		NM_028158	ENSMUSG00000027518	Cimip1	1700021F07Rik	ciliary microtubule inner protein 1	protein-coding
chr5:135393774-135394273	501	1.09302	0.0569366	0.0599049	+	0	NA	exon (NM_148932, exon 1 of 13)	exon (NM_148932, exon 1 of 13)	523	NM_148932	107939		NM_148932	ENSMUSG00000053293	Pom121	2610027A18Rik|mKIAA0618	nuclear pore membrane protein 121	protein-coding
chr13:101954368-101954867	501	2.66813	0.0592199	0.0550977	+	0	NA	Intergenic	Intergenic	-186400	NM_001077495	18708		NM_001024955	ENSMUSG00000041417	Pik3r1	PI3K|p50alpha|p55alpha|p85alpha	phosphoinositide-3-kinase regulatory subunit 1	protein-coding
chr16:37585117-37585616	501	1.76408	0.0592199	0.0304875	+	0	NA	intron (NR_027778, intron 1 of 12)	intron (NR_027778, intron 1 of 12)	5213	NM_013547	15233		NM_013547	ENSMUSG00000022821	Hgd	Hgo|aku	homogentisate 1, 2-dioxygenase	protein-coding
chr17:72925946-72926445	501	-0.721275	0.0592993	-0.133563	+	0	NA	intron (NM_029999, intron 2 of 2)	intron (NM_029999, intron 2 of 2)	7890	NM_029999	77889		NM_029999	ENSMUSG00000024063	Lbh	1810009F10Rik|6720416L16Rik	limb-bud and heart	protein-coding
chr10:91888464-91888963	501	-0.913496	0.0594636	-0.0994528	+	0	NA	promoter-TSS (NR_152729)	promoter-TSS (NR_152729)	-116	NR_152729	102633867		NR_152729	ENSMUSG00000111657	Gm31592	-	predicted gene, 31592	ncRNA
chr10:127667618-127668117	501	0.930026	0.0594636	0.106662	+	0	NA	intron (NR_045171, intron 1 of 1)	intron (NR_045171, intron 1 of 1)	744	NR_045171	72243		NR_045171	ENSMUSG00000040195	1700012D01Rik	-	RIKEN cDNA 1700012D01 gene	ncRNA
chr11:108150341-108150840	501	-1.08646	0.0594636	-0.0593424	+	0	NA	intron (NM_011101, intron 3 of 16)	intron (NM_011101, intron 3 of 16)	153742	NR_106082	102465705		NR_106082	ENSMUSG00000098989	Mir7223	Gm28009|mmu-mir-7223	microRNA 7223	ncRNA
chr12:103513020-103513519	501	1.34991	0.0594636	0.0745031	+	0	NA	Intergenic	Intergenic	-19296	NM_028980	74521		NM_028980	ENSMUSG00000021209	Ppp4r4	8430415E04Rik|mKIAA1622	protein phosphatase 4, regulatory subunit 4	protein-coding
chr13:113464492-113464991	501	-0.974923	0.0594636	-0.124431	+	0	NA	non-coding (NR_045501, exon 5 of 7)	non-coding (NR_045501, exon 5 of 7)	38103	NR_045501	70917		NR_045501	ENSMUSG00000114790	4921509O07Rik	-	RIKEN cDNA 4921509O07 gene	ncRNA
chr14:29015819-29016318	501	-1.82904	0.0594636	-0.0635926	+	0	NA	intron (NM_009785, intron 27 of 37)	intron (NM_009785, intron 27 of 37)	-2140	NM_176920	319476		NM_176920	ENSMUSG00000045776	Lrtm1	A930016D02Rik	leucine-rich repeats and transmembrane domains 1	protein-coding
chr15:69224995-69225494	501	-0.690354	0.0594636	-0.122285	+	0	NA	Intergenic	Intergenic	-45289	NR_130983	75076		NR_130983	ENSMUSG00000116167	4930504C09Rik	-	RIKEN cDNA 4930504C09 gene	ncRNA
chr16:70483922-70484421	501	-1.4874	0.0594636	-0.0306705	+	0	NA	intron (NM_028803, intron 9 of 15)	intron (NM_028803, intron 9 of 15)	-132254	NR_040474	52645		NR_040474	ENSMUSG00000116792	D16Ertd519e	-	DNA segment, Chr 16, ERATO Doi 519, expressed	ncRNA
chr17:15323184-15323683	501	-0.851737	0.0594636	-0.137348	+	0	NA	Intergenic	Intergenic	31028	NR_033511	100038481		NR_033511		Gm10510	-	predicted gene 10510	ncRNA
chr18:22985064-22985563	501	0.693939	0.0594636	0.153077	+	0	NA	intron (NM_001361224, intron 1 of 10)	intron (NM_001361224, intron 1 of 10)	53350	NM_001161483	319211		NM_199024	ENSMUSG00000041923	Nol4	1700013J13Rik|4930568N03Rik|Gm1262	nucleolar protein 4	protein-coding
chr7:113048311-113048810	501	-0.832856	0.0594636	-0.110159	+	0	NA	Intergenic	Intergenic	93455	NR_045978	75239		NR_045978	ENSMUSG00000110009	4930543E12Rik	4930545H14Rik	RIKEN cDNA 4930543E12 gene	ncRNA
chr8:128066289-128066788	501	-1.23899	0.0594636	-0.0525949	+	0	NA	Intergenic	Intergenic	211687	NR_105822	102465212		NR_105822	ENSMUSG00000099326	Mir21c	Gm28013|mmu-mir-21c	microRNA 21c	ncRNA
chr11:4121666-4122165	501	-0.581162	0.0595623	-0.107117	+	0	NA	Intergenic	Intergenic	-3186	NM_144520	67815		NM_144520	ENSMUSG00000003585	Sec14l2	1300013M05Rik|Spf|TAP	SEC14-like lipid binding 2	protein-coding
chr11:72281407-72281906	501	-3.1526	0.0596155	-0.0266432	+	0	NA	Intergenic	HAL1|LINE|L1	-14495	NM_001372402	237831		NM_001004148	ENSMUSG00000020805	Slc13a5	Indy|NaC2/NaCT|Nact|mINDY	solute carrier family 13 (sodium-dependent citrate transporter), member 5	protein-coding
chr13:69492968-69493467	501	1.27671	0.0596155	0.0729339	+	0	NA	Intergenic	Intergenic	40647	NM_198600	210106		NM_198600	ENSMUSG00000034575	Tent4a	LAK-1|POLK|Papd7|Pols|TRF4|TRF4-1	terminal nucleotidyltransferase 4A	protein-coding
chr13:95503475-95503974	501	-3.08847	0.0596155	-0.0294382	+	0	NA	Intergenic	MLT1F|LTR|ERVL-MaLR	21516	NM_007974	14063		NM_007974	ENSMUSG00000021678	F2rl1	Gpcr11|PAR-2|Par2	F2R like trypsin receptor 1	protein-coding
chr4:7391526-7392025	501	-0.527606	0.0596155	-0.129066	+	0	NA	Intergenic	Intergenic	-168913	NR_040645	71510		NR_040645	ENSMUSG00000086070	8430436N08Rik	-	RIKEN cDNA 8430436N08 gene	ncRNA
chr4:41615583-41616082	501	-0.603621	0.0596155	-0.137301	+	0	NA	intron (NM_175138, intron 12 of 19)	intron (NM_175138, intron 12 of 19)	24470	NM_027147	69638		NM_027147	ENSMUSG00000028445	Enho	1110065P19Rik|2310040A07Rik	energy homeostasis associated	protein-coding
chr4:56576853-56577352	501	-0.718754	0.0596155	-0.0630616	+	0	NA	Intergenic	Intergenic	164323	NM_025271	11471		NM_025271	ENSMUSG00000070980	Actl7b	Gm26657|Tact1	actin-like 7b	protein-coding
chr8:123761460-123761959	501	-1.02412	0.0596155	-0.085174	+	0	NA	Intergenic	Intergenic	-7481	NR_166622	100042484		NR_166622	ENSMUSG00000097203	4732419C18Rik	Gm3866	RIKEN cDNA 4732419C18 gene	ncRNA
chr9:34650425-34650924	501	-1.3307	0.0596155	-0.0536414	+	0	NA	intron (NM_001190912, intron 1 of 15)	L3b|LINE|CR1	161943	NM_001190913	67703		NM_026324	ENSMUSG00000032036	Kirrel3	1500010O20Rik|2900036G11Rik|NEPH2|SST4|mKIAA1867	kirre like nephrin family adhesion molecule 3	protein-coding
chr11:80056142-80056641	501	-0.877017	0.0632942	-0.125556	+	0	NA	intron (NM_018776, intron 6 of 7)	intron (NM_018776, intron 6 of 7)	24600	NM_001277106	54394		NM_018776	ENSMUSG00000017561	Crlf3	Creme9|Cytor4	cytokine receptor-like factor 3	protein-coding
chr11:24316126-24316625	501	-0.673937	0.0633852	-0.0975546	+	0	NA	Intergenic	Intergenic	-143594	NR_167718	78200		NR_167718	ENSMUSG00000085516	4930538E20Rik	-	RIKEN cDNA 4930538E20 gene	ncRNA
chr11:28883034-28883533	501	-1.47387	0.0633852	-0.0609411	+	0	NA	intron (NM_146015, intron 4 of 10)	intron (NM_146015, intron 4 of 10)	30078	NM_146015	216616		NM_146015	ENSMUSG00000020467	Efemp1	-	epidermal growth factor-containing fibulin-like extracellular matrix protein 1	protein-coding
chr11:46675673-46676172	501	-0.87675	0.0633852	-0.083901	+	0	NA	intron (NM_001161356, intron 8 of 8)	intron (NM_001161356, intron 8 of 8)	14435	NM_001161356	171284		NM_134249	ENSMUSG00000040413	Timd2	G9D3|TIM-2|Tim2	T cell immunoglobulin and mucin domain containing 2	protein-coding
chr16:17604799-17605298	501	2.7261	0.0633852	0.0433971	+	0	NA	Intergenic	Intergenic	-14306	NM_001164610	77626		NM_029945	ENSMUSG00000005899	Smpd4	4122402O22Rik	sphingomyelin phosphodiesterase 4	protein-coding
chr2:166280844-166281343	501	-0.759785	0.0633852	-0.059282	+	0	NA	intron (NR_033467, intron 1 of 2)	intron (NR_033467, intron 1 of 2)	7185	NR_033467	670775		NR_033467	ENSMUSG00000084840	Gm11468	-	predicted gene 11468	ncRNA
chr5:120566019-120566518	501	-1.09301	0.0633852	-0.105235	+	0	NA	intron (NM_145853, intron 2 of 27)	intron (NM_145853, intron 2 of 27)	22345	NM_145853	252972		NM_145853	ENSMUSG00000032741	Tpcn1	5730403B01Rik|Tpc1|mKIAA1169	two pore channel 1	protein-coding
chr5:147663953-147664452	501	-0.82015	0.0633852	-0.061641	+	0	NA	intron (NM_010228, intron 10 of 29)	intron (NM_010228, intron 10 of 29)	61809	NM_001363135	14254		NM_010228	ENSMUSG00000029648	Flt1	Flt-1|VEGFR-1|VEGFR1|sFlt1	FMS-like tyrosine kinase 1	protein-coding
chr6:114892269-114892768	501	0.827006	0.0633852	0.0860195	+	0	NA	intron (NM_001356371, intron 2 of 5)	intron (NM_001356371, intron 2 of 5)	29303	NM_177683	232334		NM_177683	ENSMUSG00000030315	Vgll4	VGL-4	vestigial like family member 4	protein-coding
chr8:26007385-26007884	501	1.18543	0.0633852	0.0722219	+	0	NA	intron (NM_008033, intron 4 of 8)	intron (NM_008033, intron 4 of 8)	7976	NM_008033	14272		NM_008033	ENSMUSG00000015994	Fnta	FTA	farnesyltransferase, CAAX box, alpha	protein-coding
chr8:47763412-47763911	501	-1.08343	0.0633852	-0.0669074	+	0	NA	Intergenic	Intergenic	-13469	NR_166571	102634125		NR_166571		Gm31786	Gm45863	predicted gene, 31786	ncRNA
chr9:48737425-48737924	501	-0.637492	0.0633852	-0.118769	+	0	NA	intron (NM_001033324, intron 3 of 6)	intron (NM_001033324, intron 3 of 6)	98267	NM_001033324	235320		NM_001033324	ENSMUSG00000066687	Zbtb16	PLZF|Zfp145|lu	zinc finger and BTB domain containing 16	protein-coding
chr9:87346317-87346816	501	2.94514	0.0633852	0.0315116	+	0	NA	Intergenic	Intergenic	-91034	NM_199316	382090		NM_199316	ENSMUSG00000056919	Cep162	4922501C03Rik|mKIAA1009	centrosomal protein 162	protein-coding
chrX:75734555-75735054	501	1.89812	0.0633852	0.0339077	+	0	NA	intron (NR_029443, intron 7 of 8)	intron (NR_029443, intron 7 of 8)	29895	NR_029443	74396		NR_029443	ENSMUSG00000087396	4933407K13Rik	A130080L05Rik|Dxz4	RIKEN cDNA 4933407K13 gene	ncRNA
chr1:169601773-169602272	501	1.05978	0.0635666	0.0530694	+	0	NA	Intergenic	Intergenic	-53479	NM_001313705	19737		NM_009063	ENSMUSG00000026678	Rgs5	1110070A02Rik	regulator of G-protein signaling 5	protein-coding
chr11:79098955-79099454	501	-0.861314	0.0635666	-0.0867948	+	0	NA	intron (NM_013571, intron 1 of 17)	intron (NM_013571, intron 1 of 17)	-39368	NM_001348207	16706		NM_013571	ENSMUSG00000018334	Ksr1	B-KSR1|D11Bhm183e|D11Bhm184e|Ksr|RSU2|hb|mKSR1	kinase suppressor of ras 1	protein-coding
chr4:152948805-152949304	501	-0.909299	0.0635666	-0.105067	+	0	NA	Intergenic	Intergenic	251514	NR_033138	330004		NM_001033414		Gm833	-	predicted gene 833	ncRNA
chr6:25673195-25673694	501	-2.58844	0.0635666	-0.0252197	+	0	NA	intron (NM_010338, intron 1 of 1)	intron (NM_010338, intron 1 of 1)	16536	NM_010338	14763		NM_010338	ENSMUSG00000039904	Gpr37	Pael-R	G protein-coupled receptor 37	protein-coding
chr11:8456490-8456989	501	-0.790927	0.0648941	-0.0971946	+	0	NA	intron (NM_001083587, intron 20 of 30)	intron (NM_001083587, intron 20 of 30)	207796	NM_001083587	319939		NM_001083587	ENSMUSG00000020422	Tns3	F830010I22Rik|TEM6|Tens1	tensin 3	protein-coding
chr18:76533823-76534322	501	-1.20635	0.0648941	-0.0692179	+	0	NA	Intergenic	Intergenic	21155	NR_167768	102634243		NR_166864		Gm31875	-	predicted gene, 31875	ncRNA
chr19:5871160-5871659	501	2.32346	0.0648941	0.0414601	+	0	NA	intron (NM_026169, intron 3 of 10)	GA-rich|Low_complexity|Low_complexity	3799	NM_026169	67457		NM_026169	ENSMUSG00000024816	Frmd8	1200004M23Rik|2310035N23Rik|4931429L16Rik|iTAP	FERM domain containing 8	protein-coding
chr11:62967013-62967512	501	-0.710317	0.0651435	-0.128555	+	0	NA	intron (NM_025496, intron 1 of 1)	intron (NM_025496, intron 1 of 1)	16069	NM_025496	66338		NM_025496	ENSMUSG00000042200	Cdrt4	1700019I23Rik	CMT1A duplicated region transcript 4	protein-coding
chr12:72482204-72482703	501	-1.33665	0.0651435	-0.0499992	+	0	NA	intron (NM_030070, intron 20 of 24)	intron (NM_030070, intron 20 of 24)	40204	NM_001142729	78257		NM_030070	ENSMUSG00000021090	Lrrc9	4921529O18Rik|4930432K16Rik	leucine rich repeat containing 9	protein-coding
chr13:83732138-83732637	501	-0.648948	0.0651435	-0.146441	+	0	NA	promoter-TSS (NR_152246)	promoter-TSS (NR_152246)	-106	NR_152246	320203		NM_177100	ENSMUSG00000050334	Mir9-2hg	2810449C10Rik|C130071C03Rik|ECONEXIN|EyeLinc1|Visc-1	Mir9-2 host gene	ncRNA
chr5:9100954-9101453	501	0.686006	0.0651435	0.101112	+	0	NA	intron (NM_001081029, intron 1 of 4)	CpG	466	NM_001081029	652925		NM_001081029	ENSMUSG00000079659	Tmem243	4930420K17Rik|E030031F02Rik	transmembrane protein 243, mitochondrial	protein-coding
chr5:140121976-140122475	501	-1.11258	0.0651435	-0.0781425	+	0	NA	intron (NR_152617, intron 13 of 16)	intron (NR_152617, intron 13 of 16)	52693	NM_001359027	17120		NM_010752	ENSMUSG00000029554	Mad1l1	Mad1	MAD1 mitotic arrest deficient 1-like 1	protein-coding
chr8:40423501-40424000	501	0.832655	0.0651435	0.091036	+	0	NA	promoter-TSS (NM_178395)	promoter-TSS (NM_178395)	-65	NM_178395	70546		NM_178395	ENSMUSG00000039470	Zdhhc2	5730415P04Rik|6430583A19Rik|DHHC-2	zinc finger, DHHC domain containing 2	protein-coding
chr13:60242795-60243294	501	-1.07428	0.06581	-0.105835	+	0	NA	Intergenic	Intergenic	37573	NR_036449	100503759		NM_177810	ENSMUSG00000050765	Gm5084	A030007L22|EG328264	predicted gene 5084	ncRNA
chr3:25903080-25903579	501	-1.45662	0.0658357	-0.0762286	+	0	NA	intron (NM_001357095, intron 4 of 6)	intron (NM_001357095, intron 4 of 6)	250657	NM_001357097	192167		NM_138666	ENSMUSG00000063887	Nlgn1	6330415N05Rik|NL1|Nlg1|mKIAA1070	neuroligin 1	protein-coding
chr3:84252706-84253205	501	-0.675763	0.0667309	-0.138646	+	0	NA	intron (NM_001271726, intron 1 of 11)	intron (NM_001271726, intron 1 of 11)	6824	NM_001271727	80890		NM_030706	ENSMUSG00000027993	Trim2	mKIAA0517|narf	tripartite motif-containing 2	protein-coding
chr8:47787559-47788058	501	-1.49825	0.0667309	-0.0814345	+	0	NA	Intergenic	Intergenic	30409	NR_151456	105243184		NR_151456	ENSMUSG00000110464	1700061N14Rik	Gm45862	RIKEN cDNA 1700061N14 gene	ncRNA
chr14:101137335-101137834	501	-1.90151	0.0671362	-0.056828	+	0	NA	Intergenic	MTE-int|LTR|ERVL-MaLR	62485	NM_029680	76627		NM_029680	ENSMUSG00000042888	Prr30	1700110M21Rik	proline rich 30	protein-coding
chr18:65075917-65076416	501	-0.635489	0.0671362	-0.121463	+	0	NA	intron (NM_031881, intron 2 of 29)	intron (NM_031881, intron 2 of 29)	52639	NM_031881	83814		NM_031881	ENSMUSG00000024589	Nedd4l	1300012C07Rik|NEDD4.2|Nedd4-2|Nedd4b	neural precursor cell expressed, developmentally down-regulated gene 4-like	protein-coding
chr9:82682142-82682641	501	-1.01957	0.0671362	-0.0973869	+	0	NA	Intergenic	Lx5b|LINE|L1	-147415	NM_022986	65099		NM_022986	ENSMUSG00000032251	Irak1bp1	4921528N06Rik|Aabp3|Aip70|Simpl	interleukin-1 receptor-associated kinase 1 binding protein 1	protein-coding
chr17:73808408-73808907	501	-0.861986	0.067631	-0.0712972	+	0	NA	intron (NM_020578, intron 1 of 5)	intron (NM_020578, intron 1 of 5)	3816	NM_020578	57440		NM_020578	ENSMUSG00000024065	Ehd3	Ehd2	EH-domain containing 3	protein-coding
chr13:54978804-54979303	501	-1.06439	0.067691	-0.066158	+	0	NA	intron (NM_153131, intron 1 of 15)	intron (NM_153131, intron 1 of 15)	29642	NM_001311128	107448		NM_153131	ENSMUSG00000025876	Unc5a	Unc5h1|mKIAA1976	unc-5 netrin receptor A	protein-coding
chr3:105581308-105581807	501	-1.72012	0.067691	-0.054446	+	0	NA	intron (NM_019931, intron 2 of 7)	intron (NM_019931, intron 2 of 7)	106014	NM_017397	53975		NM_017397	ENSMUSG00000027905	Ddx20	GEMIN3|dp103	DEAD box helicase 20	protein-coding
chr7:16296773-16297272	501	0.72753	0.067691	0.139939	+	0	NA	Intergenic	Intergenic	-10227	NM_001136471	243846		NM_172297	ENSMUSG00000041375	Ccdc9	2600011L02Rik	coiled-coil domain containing 9	protein-coding
chr11:7522498-7522997	501	4.16234	0.0686994	0.0338112	+	0	NA	Intergenic	Arthur1C|DNA|hAT-Tip100	-308824	NM_008343	16009		NM_008343	ENSMUSG00000020427	Igfbp3	IGFBP-3|IGgfbp3	insulin-like growth factor binding protein 3	protein-coding
chr11:114375935-114376434	501	-0.698796	0.0686994	-0.101876	+	0	NA	Intergenic	Intergenic	72676	NR_027643	319819		NM_177008	ENSMUSG00000062391	4932435O22Rik	-	RIKEN cDNA 4932435O22 gene	ncRNA
chr13:75160566-75161065	501	-0.899932	0.0686994	-0.0562959	+	0	NA	Intergenic	Intergenic	70958	NM_013628	18548		NM_013628	ENSMUSG00000021587	Pcsk1	Nec-1|Nec1|PC1|PC3|Phpp-1|SPC3	proprotein convertase subtilisin/kexin type 1	protein-coding
chr18:24394133-24394632	501	3.90906	0.0686994	0.0280451	+	0	NA	Intergenic	MER34A|LTR|ERV1	34788	NR_029573	387182		NR_029573	ENSMUSG00000065532	Mir187	Mirn187|mir-187|mmu-mir-187	microRNA 187	ncRNA
chr18:35059759-35060258	501	-0.608105	0.0686994	-0.112887	+	0	NA	Intergenic	Intergenic	-58904	NM_009818	12385		NM_009818	ENSMUSG00000037815	Ctnna1	2010010M04Rik|Catna1	catenin alpha 1	protein-coding
chr9:43525132-43525631	501	3.8965	0.0686994	0.0277847	+	0	NA	Intergenic	Intergenic	214618	NM_023655	72169		NM_023655	ENSMUSG00000032013	Trim29	1110047J21Rik|2810431N19Rik|4732461M22Rik	tripartite motif-containing 29	protein-coding
chr13:26464422-26464921	501	-0.883311	0.0711582	-0.130996	+	0	NA	Intergenic	Intergenic	-152265	NR_045933	73576		NR_045933	ENSMUSG00000084811	1700092E19Rik	-	RIKEN cDNA 1700092E19 gene	ncRNA
chr4:123249067-123249566	501	-0.838307	0.0711582	-0.102386	+	0	NA	3' UTR (NM_013905, exon 5 of 5)	3' UTR (NM_013905, exon 5 of 5)	15760	NM_013905	56198		NM_013905	ENSMUSG00000032744	Heyl	Hey3|Hrt3|bHLHb33|hesr3	hairy/enhancer-of-split related with YRPW motif-like	protein-coding
chr1:84211496-84211995	501	-1.17868	0.0715391	-0.0607224	+	0	NA	intron (NM_001003948, intron 1 of 2)	intron (NM_001003948, intron 1 of 2)	7216	NR_105771	102465181		NR_105771	ENSMUSG00000098851	Mir6353	Gm27391|mmu-mir-6353	microRNA 6353	ncRNA
chr7:19952995-19953494	501	-3.25507	0.0717725	-0.0363831	+	0	NA	intron (NM_001364024, intron 1 of 4)	RLTR41A2|LTR|ERV1	410	NM_001364024	70080		NM_027308	ENSMUSG00000040498	Igsf23	2210010C17Rik	immunoglobulin superfamily, member 23	protein-coding
chr12:109911053-109911552	501	-0.719497	0.0734434	-0.126369	+	0	NA	Intergenic	Intergenic	163424	NR_037233	100499517		NR_037233	ENSMUSG00000093351	Mir3072	mir-3072|mmu-mir-3072	microRNA 3072	ncRNA
chr19:57078199-57078698	501	-0.852183	0.0734434	-0.115494	+	0	NA	intron (NM_001103178, intron 3 of 19)	intron (NM_001103178, intron 3 of 19)	40576	NM_001103178	226251		NM_178688	ENSMUSG00000025085	Ablim1	2210411C18Rik|2610209L21Rik|4833406P10Rik|9330196J19Rik|Limab1|mKIAA0059	actin-binding LIM protein 1	protein-coding
chr7:123932459-123932958	501	-0.833424	0.0734434	-0.104022	+	0	NA	Intergenic	Intergenic	-50120	NM_001252072	628779		NM_001252072	ENSMUSG00000078591	Hs3st4	Gm6915	heparan sulfate (glucosamine) 3-O-sulfotransferase 4	protein-coding
chr5:77143052-77143551	501	-2.03474	0.0775945	-0.0387831	+	0	NA	Intergenic	Intergenic	-28178	NM_175606	74318		NM_175606	ENSMUSG00000059325	Hopx	1110018K11Rik|1200015P04Rik|2300002F06Rik|Cameo|Hdop|Hod|Hop|Ob1|Obl|Toto	HOP homeobox	protein-coding
chr9:118737789-118738288	501	-0.626876	0.0782119	-0.160784	+	0	NA	intron (NM_001113514, intron 1 of 13)	intron (NM_001113514, intron 1 of 13)	26346	NM_001113514	104099		NM_133721	ENSMUSG00000039115	Itga9	(alpha)9|2610002H11Rik|6720458D17Rik|D130073C02|D9Ertd428e	integrin alpha 9	protein-coding
chr1:77496806-77497305	501	1.93699	0.0789313	0.0640039	+	0	NA	promoter-TSS (NR_105770)	promoter-TSS (NR_105770)	-287	NR_105770	102465180		NR_105770	ENSMUSG00000099141	Mir6352	Gm27481|mmu-mir-6352	microRNA 6352	ncRNA
chrX:75728461-75728960	501	0.824628	0.0789313	0.054678	+	0	NA	intron (NR_029443, intron 8 of 8)	intron (NR_029443, intron 8 of 8)	35989	NR_029443	74396		NR_029443	ENSMUSG00000087396	4933407K13Rik	A130080L05Rik|Dxz4	RIKEN cDNA 4933407K13 gene	ncRNA
chr13:73446872-73447371	501	-0.688005	0.0790614	-0.0808539	+	0	NA	Intergenic	Intergenic	-20110	NM_145376	210992		NM_145376	ENSMUSG00000021608	Lpcat1	2900035H07Rik|Aytl2|LPCAT|LPCAT-1|lysoPAFAT|mLPCAT1|rd11	lysophosphatidylcholine acyltransferase 1	protein-coding
chr3:116164908-116165407	501	-1.3075	0.0793023	-0.0446383	+	0	NA	Intergenic	Intergenic	-35469	NM_011693	22329		NM_011693	ENSMUSG00000027962	Vcam1	CD106|Vcam-1	vascular cell adhesion molecule 1	protein-coding
chr16:96278920-96279419	501	-0.859969	0.0796972	-0.127415	+	0	NA	intron (NM_001358390, intron 1 of 2)	intron (NM_001358390, intron 1 of 2)	-1863	NM_033149	93961		NM_033149	ENSMUSG00000074892	B3galt5	1190002B21Rik|b3Galt-V	UDP-Gal:betaGlcNAc beta 1,3-galactosyltransferase, polypeptide 5	protein-coding
chr2:135742841-135743340	501	1.18236	0.0796972	0.0843011	+	0	NA	intron (NM_001355155, intron 2 of 38)	intron (NM_001355155, intron 2 of 38)	-21748	NM_001355154	18798		NM_013829	ENSMUSG00000039943	Plcb4	A930039J07Rik|C230058B11Rik	phospholipase C, beta 4	protein-coding
chr4:155249721-155250220	501	0.53418	0.0796972	0.0906326	+	0	NA	promoter-TSS (NM_001190445)	promoter-TSS (NM_001190445)	4	NR_033802	67513		NM_001190445	ENSMUSG00000073684	Faap20	2610002J02Rik	Fanconi anemia core complex associated protein 20	protein-coding
chr8:108723070-108723569	501	2.64499	0.0796972	0.0493883	+	0	NA	intron (NM_007496, intron 1 of 9)	intron (NM_007496, intron 1 of 9)	8675	NM_007496	11906		NM_007496	ENSMUSG00000038872	Zfhx3	A230102L03Rik|Atbf1|Sci|WBP9|mKIAA4228	zinc finger homeobox 3	protein-coding
chrX:50602324-50602823	501	1.56171	0.0796972	0.0447078	+	0	NA	intron (NR_015505, intron 8 of 19)	intron (NR_015505, intron 8 of 19)	32748	NR_015505	103012		NR_015505	ENSMUSG00000085396	Firre	5830467J12Rik|6720401G13Rik	functional intergenic repeating RNA element	ncRNA
chr8:84200573-84201072	501	0.661749	0.0799349	0.10648	+	0	NA	Intergenic	Intergenic	-7696	NR_029740	387216		NR_029740	ENSMUSG00000065611	Mir23a	Mirn23a|mir-23a|mmu-mir-23a	microRNA 23a	ncRNA
chr11:71984946-71985445	501	-0.736843	0.0801089	-0.104939	+	0	NA	Intergenic	Intergenic	-45073	NR_045942	73816		NR_045942	ENSMUSG00000085528	4930401O10Rik	-	RIKEN cDNA 4930401O10 gene	ncRNA
chr17:23876589-23877088	501	-1.74321	0.0801998	-0.0562112	+	0	NA	Intergenic	Intergenic	-4038	NM_019910	13184		NM_019910	ENSMUSG00000096445	Dcpp1	Dcpp|Dcpp-1|p20	demilune cell and parotid protein 1	protein-coding
chr9:61872233-61872732	501	1.60372	0.0801998	0.0658153	+	0	NA	Intergenic	Intergenic	42028	NM_018853	56040		NM_018853	ENSMUSG00000007892	Rplp1	2410042H16Rik|Arpp1|C430017H15Rik	ribosomal protein lateral stalk subunit P1	protein-coding
chr11:105541734-105542233	501	-0.759593	0.0806402	-0.0599158	+	0	NA	Intergenic	Intergenic	-48003	NM_181071	77097		NM_175492	ENSMUSG00000053580	Tanc2	3526402J09Rik|5730590C14Rik	tetratricopeptide repeat, ankyrin repeat and coiled-coil containing 2	protein-coding
chr8:34320014-34320513	501	2.494	0.0827405	0.0384239	+	0	NA	Intergenic	Intergenic	103433	NR_166073	102636691		NR_166073	ENSMUSG00000100605	Gm29243	-	predicted gene 29243	ncRNA
chrX:50620879-50621378	501	1.75287	0.0827405	0.0326087	+	0	NA	intron (NR_015505, intron 3 of 19)	intron (NR_015505, intron 3 of 19)	14193	NR_015505	103012		NR_015505	ENSMUSG00000085396	Firre	5830467J12Rik|6720401G13Rik	functional intergenic repeating RNA element	ncRNA
chr4:62856068-62856567	501	2.33715	0.0830541	0.044354	+	0	NA	Intergenic	Intergenic	-109250	NM_001369114	72701		NM_028326	ENSMUSG00000028358	Zfp618	2810031P15Rik|2810040O04Rik|D430033D05Rik|Nedd10|Znf618|bM257P7.1	zinc finger protein 618	protein-coding
chr14:24205454-24205953	501	-0.565239	0.0835583	-0.180519	+	0	NA	intron (NM_001163513, intron 1 of 31)	intron (NM_001163513, intron 1 of 31)	40217	NM_001163513	71228		NM_027726	ENSMUSG00000021782	Dlg5	4933429D20Rik|mKIAA0583	discs large MAGUK scaffold protein 5	protein-coding
chr11:113683856-113684355	501	0.526014	0.0837521	0.170435	+	0	NA	promoter-TSS (NM_177777)	promoter-TSS (NM_177777)	46	NM_138598	28081		NM_138598	ENSMUSG00000041629	Vcf1	D11Wsu99e|Fam104a	VCP nuclear cofactor family member 1	protein-coding
chr19:17491746-17492245	501	-0.715467	0.0837521	-0.0827876	+	0	NA	intron (NM_001190483, intron 24 of 37)	intron (NM_001190483, intron 24 of 37)	97952	NM_019437	54391		NM_019437	ENSMUSG00000024712	Rfk	0610038L10Rik|KOI-4	riboflavin kinase	protein-coding
chr8:122848060-122848559	501	1.11267	0.0845415	0.0491475	+	0	NA	promoter-TSS (NM_007662)	promoter-TSS (NM_007662)	-65	NM_007662	12555		NM_007662	ENSMUSG00000031962	Cdh15	Cdh14|Mcad	cadherin 15	protein-coding
chr4:128957212-128957711	501	1.25755	0.0860444	0.0812046	+	0	NA	intron (NM_001301841, intron 2 of 8)	intron (NM_001301841, intron 2 of 8)	4994	NM_172875	242669		NM_172875	ENSMUSG00000028789	Azin2	4933429I20Rik|Adc|Azi2|B930082O19|ODC-p|Odcp	antizyme inhibitor 2	protein-coding
chr7:131003695-131004194	501	-3.03097	0.086701	-0.0284708	+	0	NA	Intergenic	Intergenic	-28125	NM_001347632	12945		NM_007769	ENSMUSG00000047517	Dmbt1	CRP|CRP-[a]|CRP-[b]|Crpd|DBMT1|gp300|p80	deleted in malignant brain tumors 1	protein-coding
chr9:60878037-60878536	501	1.77351	0.086701	0.0491143	+	0	NA	intron (NM_001357407, intron 18 of 18)	intron (NM_001357407, intron 18 of 18)	83844	NM_028283	72565		NM_028283	ENSMUSG00000034485	Uaca	2700059D02Rik|nucling	uveal autoantigen with coiled-coil domains and ankyrin repeats	protein-coding
chr16:30390484-30390983	501	2.3544	0.0895394	0.0504444	+	0	NA	Intergenic	Intergenic	-2203	NM_001128094	224088		NM_001128094	ENSMUSG00000022533	Atp13a3	Gm1745|Gm541|Gm542	ATPase type 13A3	protein-coding
chr3:146411992-146412491	501	-1.097	0.0915877	-0.0895739	+	0	NA	intron (NM_001253769, intron 1 of 13)	MIR|SINE|MIR	7599	NM_001253769	99167		NM_138744	ENSMUSG00000036825	Ssx2ip	Adip	SSX family member 2 interacting protein	protein-coding
chr9:41464217-41464716	501	-0.613144	0.0915877	-0.132116	+	0	NA	intron (NR_131928, intron 3 of 4)	intron (NR_131928, intron 3 of 4)	-10427	NR_131931	73144		NM_001033153	ENSMUSG00000074415	Mir100hg	2610203C20Rik|3110039I08Rik|D230004N17Rik|D3Mgi9	Mir100 Mirlet7a-2 Mir125b-1 cluster host gene	ncRNA
chr9:103550866-103551365	501	-0.577097	0.0915877	-0.117518	+	0	NA	intron (NM_178638, intron 3 of 5)	intron (NM_178638, intron 3 of 5)	-5975	NR_040764	319215		NR_040764	ENSMUSG00000099616	4932413F04Rik	-	RIKEN cDNA 4932413F04 gene	ncRNA
chr17:75804292-75804791	501	-1.07329	0.0937343	-0.0759992	+	0	NA	Intergenic	Intergenic	-56482	NR_033456	100043885		NR_033456	ENSMUSG00000117539	Gm4710	-	predicted gene 4710	ncRNA
chr6:111865938-111866437	501	-0.934475	0.0937343	-0.136822	+	0	NA	Intergenic	Intergenic	-344521	NR_027865	67336		NR_027865	ENSMUSG00000100219	1700054K19Rik	-	RIKEN cDNA 1700054K19 gene	ncRNA
chrX:50614303-50614802	501	1.21681	0.0983525	0.0497417	+	0	NA	intron (NR_015505, intron 4 of 19)	intron (NR_015505, intron 4 of 19)	20769	NR_015505	103012		NR_015505	ENSMUSG00000085396	Firre	5830467J12Rik|6720401G13Rik	functional intergenic repeating RNA element	ncRNA
chrX:50572624-50573123	501	0.836668	0.100812	0.0462097	+	0	NA	intron (NR_015505, intron 17 of 19)	intron (NR_015505, intron 17 of 19)	35484	NR_131207	102639259		NR_131207	ENSMUSG00000119984	Gm35612	-	predicted gene, 35612	ncRNA
chr19:53800611-53801110	501	1.08991	0.101276	0.0614259	+	0	NA	intron (NM_001170847, intron 1 of 13)	intron (NM_001170847, intron 1 of 13)	-91371	NM_011050	18569		NM_011050	ENSMUSG00000024975	Pdcd4	D19Ucla1|Ma3|Tis	programmed cell death 4	protein-coding
chr6:40061260-40061759	501	-0.935429	0.10132	-0.11897	+	0	NA	intron (NM_001360978, intron 2 of 3)	intron (NM_001360978, intron 2 of 3)	-48744	NM_001004182	434008		NM_001004182	ENSMUSG00000057716	Tmem178b	A930009E05Rik|EG434008|Gm5567	transmembrane protein 178B	protein-coding
chr2:105670178-105670677	501	0.877223	0.103008	0.0694866	+	0	NA	promoter-TSS (NR_002867)	promoter-TSS (NR_002867)	-97	NR_002867	402728		NR_002867	ENSMUSG00000086029	Pax6os1	4831410G09Rik|Pax6os	paired box 6 opposite strand 1	ncRNA
chr13:13480953-13481452	501	-0.972054	0.103256	-0.0718733	+	0	NA	intron (NM_010917, intron 7 of 19)	intron (NM_010917, intron 7 of 19)	43600	NM_010917	18073		NM_010917	ENSMUSG00000005397	Nid1	A630025O17|Nid|entactin|entactin-1|nidogen-1	nidogen 1	protein-coding
chr4:71230359-71230858	501	-0.650167	0.103256	-0.0900602	+	0	NA	Intergenic	Intergenic	605430	NR_168632	102634677		NR_168632		Gm32209	-	predicted gene, 32209	ncRNA
chr4:72384881-72385380	501	-0.690773	0.103256	-0.0978637	+	0	NA	Intergenic	Intergenic	183886	NR_027923	68285		NR_027923	ENSMUSG00000084910	C630043F03Rik	-	RIKEN cDNA C630043F03 gene	ncRNA
chr13:98538579-98539078	501	-1.35489	0.105036	-0.0404785	+	0	NA	Intergenic	Intergenic	98582	NM_026685	68344		NM_026685	ENSMUSG00000046082	Tmem174	0610009B10Rik	transmembrane protein 174	protein-coding
chr19:10188414-10188913	501	-0.810838	0.105036	-0.0917819	+	0	NA	intron (NM_146094, intron 5 of 11)	intron (NM_146094, intron 5 of 11)	-2712	NR_105959	102465600		NR_105959	ENSMUSG00000098363	Mir6993	Gm27642|mmu-mir-6993	microRNA 6993	ncRNA
chr10:70686411-70686910	501	-0.814557	0.105067	-0.112635	+	0	NA	Intergenic	Intergenic	-30697	NR_045292	319646		NR_045291	ENSMUSG00000037747	D630013N20Rik	-	RIKEN cDNA D630013N20 gene	ncRNA
chr11:30367336-30367835	501	-0.935489	0.108001	-0.0571201	+	0	NA	Intergenic	Intergenic	99279	NR_168039	666427		NR_168037	ENSMUSG00000073073	Gm8098	EG666427	predicted gene 8098	ncRNA
chr10:108359904-108360403	501	-1.27154	0.108429	-0.0512196	+	0	NA	intron (NM_054056, intron 2 of 6)	intron (NM_054056, intron 2 of 6)	27964	NM_054056	114774		NM_054056	ENSMUSG00000035873	Pawr	2310001G03Rik|PAR4|Par-4	PRKC, apoptosis, WT1, regulator	protein-coding
chr14:16152616-16153115	501	-1.30921	0.108429	-0.0742538	+	0	NA	Intergenic	Intergenic	90466	NM_001359883	71147		NM_027695	ENSMUSG00000021786	Oxsm	4933425A18Rik	3-oxoacyl-ACP synthase, mitochondrial	protein-coding
chr16:43965974-43966473	501	3.2134	0.108429	0.048008	+	0	NA	3' UTR (NM_001007460, exon 5 of 5)	3' UTR (NM_001007460, exon 5 of 5)	13586	NM_001007460	332175		NM_001007460	ENSMUSG00000036304	Zdhhc23	DHHC-23|Gm1751|Gm779|nidd	zinc finger, DHHC domain containing 23	protein-coding
chr8:70656769-70657268	501	2.63918	0.110947	0.0289525	+	0	NA	intron (NM_023217, intron 2 of 4)	intron (NM_023217, intron 2 of 4)	2720	NM_023217	66522		NM_023217	ENSMUSG00000056204	Pgpep1	2810003H13Rik|Gm19458|PAP-I|PGP|PGP-I|PGPI|Pcp	pyroglutamyl-peptidase I	protein-coding
chr1:61300979-61301478	501	-0.688417	0.111961	-0.0931911	+	0	NA	Intergenic	Intergenic	-77204	NR_040483	77341		NR_040483	ENSMUSG00000085447	9530026F06Rik	-	RIKEN cDNA 9530026F06 gene	ncRNA
chr10:95280261-95280760	501	-2.05043	0.111961	-0.0313351	+	0	NA	intron (NM_001330138, intron 2 of 2)	RLTR12C|LTR|ERVK	43199	NM_001330138	12905		NM_009950	ENSMUSG00000045867	Cradd	RAIDD	CASP2 and RIPK1 domain containing adaptor with death domain	protein-coding
chr15:79152696-79153195	501	-0.982625	0.111961	-0.0997964	+	0	NA	Intergenic	Intergenic	11545	NM_011437	20665		NM_011437	ENSMUSG00000033006	Sox10	Dom|Sox21|gt	SRY (sex determining region Y)-box 10	protein-coding
chr15:84696013-84696512	501	-2.27923	0.111961	-0.0277193	+	0	NA	intron (NM_001346662, intron 5 of 8)	intron (NM_001346662, intron 5 of 8)	15264	NM_146061	109270		NM_146061	ENSMUSG00000036106	Prr5	Arhgap8|C030017C09Rik|Protor-1|Protor1	proline rich 5 (renal)	protein-coding
chr6:17797282-17797781	501	2.33582	0.111961	0.0298397	+	0	NA	intron (NM_022332, intron 1 of 15)	Eulor5A|DNA?|DNA?	48361	NM_022332	64213		NM_022332	ENSMUSG00000029534	St7	9430001H04Rik|Fam4a2|HELG|RAY1|SEN4|TSG7	suppression of tumorigenicity 7	protein-coding
chr6:134760832-134761331	501	-1.00418	0.111961	-0.111756	+	0	NA	5' UTR (NM_130447, exon 2 of 7)	5' UTR (NM_130447, exon 2 of 7)	-31279	NR_151454	105242798		NR_151454		1700055D16Rik	-	RIKEN cDNA 1700055D16 gene	ncRNA
chr8:83103087-83103586	501	-0.868001	0.111961	-0.119091	+	0	NA	Intergenic	Intergenic	-62016	NM_001111304	71310		NM_027758	ENSMUSG00000031709	Tbc1d9	4933431N12Rik	TBC1 domain family, member 9	protein-coding
chr8:109417180-109417679	501	-1.51651	0.111961	-0.0483346	+	0	NA	Intergenic	Intergenic	-76521	NR_002928	384864		NR_002928		Gm1943	-	WD repeat domain 70 pseudogene	pseudo
chr17:73811677-73812176	501	-1.25694	0.112332	-0.0463614	+	0	NA	intron (NM_020578, intron 1 of 5)	intron (NM_020578, intron 1 of 5)	7085	NM_020578	57440		NM_020578	ENSMUSG00000024065	Ehd3	Ehd2	EH-domain containing 3	protein-coding
chr2:83840130-83840629	501	-1.68777	0.112332	-0.0613127	+	0	NA	intron (NM_175514, intron 1 of 7)	intron (NM_175514, intron 1 of 7)	27767	NM_175514	241520		NM_175514	ENSMUSG00000048388	Fam171b	D430039N05Rik	family with sequence similarity 171, member B	protein-coding
chr8:35123265-35123764	501	1.98347	0.112332	0.0352591	+	0	NA	Intergenic	Intergenic	137917	NR_168727	102637967		NR_168727		Gm34647	-	predicted gene, 34647	ncRNA
chr9:34998063-34998562	501	-0.768653	0.112332	-0.0939208	+	0	NA	intron (NM_026324, intron 5 of 15)	intron (NM_026324, intron 5 of 15)	-118416	NR_029475	78934		NR_029475	ENSMUSG00000070315	4930581F22Rik	-	RIKEN cDNA 4930581F22 gene	ncRNA
chr1:153910469-153910968	501	-0.889857	0.113052	-0.069244	+	0	NA	TTS (NM_008131)	TTS (NM_008131)	10789	NM_008131	14645		NM_008131	ENSMUSG00000026473	Glul	GS|Glns	glutamate-ammonia ligase	protein-coding
chr2:26910946-26911445	501	0.869522	0.113052	0.0676394	+	0	NA	promoter-TSS (NM_011513)	promoter-TSS (NM_011513)	388	NM_013721	27176		NM_013721	ENSMUSG00000062647	Rpl7a	Surf3	ribosomal protein L7A	protein-coding
chr1:61316767-61317266	501	-1.15812	0.113561	-0.0330016	+	0	NA	Intergenic	Intergenic	-61416	NR_040483	77341		NR_040483	ENSMUSG00000085447	9530026F06Rik	-	RIKEN cDNA 9530026F06 gene	ncRNA
chr13:60242143-60242642	501	-1.72598	0.113561	-0.026825	+	0	NA	Intergenic	Intergenic	36921	NR_036449	100503759		NM_177810	ENSMUSG00000050765	Gm5084	A030007L22|EG328264	predicted gene 5084	ncRNA
chr1:16272064-16272563	501	-1.89186	0.116829	-0.0469407	+	0	NA	intron (NM_001111272, intron 11 of 12)	intron (NM_001111272, intron 11 of 12)	166431	NM_133832	98711		NM_133832	ENSMUSG00000025921	Rdh10	3110069K09Rik|4921506A21Rik|D1Ertd762e|m366Asp	retinol dehydrogenase 10 (all-trans)	protein-coding
chr6:96254558-96255057	501	-0.928908	0.116829	-0.095453	+	0	NA	intron (NM_182808, intron 2 of 4)	Charlie13b|DNA|hAT-Charlie	-88602	NR_003643	78482		NM_030107	ENSMUSG00000072878	Nup50l	1700123L14Rik|Npap60|Nup50	nucleoporin 50 like	pseudo
chr10:78244970-78245469	501	1.25642	0.117125	0.0505193	+	0	NA	promoter-TSS (NM_001081055)	promoter-TSS (NM_001081055)	-574	NM_001081055	216131		NM_001081055	ENSMUSG00000000374	Trappc10	B230307C21Rik|Gm870|Tmem1|b2b2416Clo|b2b2613Clo	trafficking protein particle complex 10	protein-coding
chr2:32667846-32668345	501	-0.862986	0.117125	-0.0598799	+	0	NA	intron (NM_001146350, intron 2 of 13)	intron (NM_001146350, intron 2 of 13)	15766	NR_035479	100316776		NR_035479	ENSMUSG00000093336	Mir1954	mmu-mir-1954	microRNA 1954	ncRNA
chr8:3260156-3260655	501	-0.540228	0.117125	-0.0505995	+	0	NA	intron (NM_001330056, intron 1 of 21)	intron (NM_001330056, intron 1 of 21)	19212	NM_001330056	16337		NM_010568	ENSMUSG00000005534	Insr	4932439J01Rik|CD220|D630014A15Rik|IR|IR-A|IR-B	insulin receptor	protein-coding
chr9:106822329-106822828	501	0.778883	0.117125	0.0926497	+	0	NA	intron (NM_001373930, intron 1 of 23)	CpG	654	NM_001373930	321006		NM_001015507	ENSMUSG00000040325	Dcaf1	B930007L02Rik|Vprbp|mKIAA0800	DDB1 and CUL4 associated factor 1	protein-coding
chr7:145289223-145289722	501	3.43434	0.1175	0.0305436	+	0	NA	Intergenic	Intergenic	-5461	NR_132643	233979		NM_146206	ENSMUSG00000048677	Tpcn2	D830047E22Rik|Gm35086	two pore segment channel 2	protein-coding
chr16:78827673-78828172	501	3.14576	0.117902	0.0262356	+	0	NA	Intergenic	Intergenic	-103026	NM_139134	246048		NM_139134	ENSMUSG00000022860	Chodl	3110074E07Rik|MT75|PRED12	chondrolectin	protein-coding
chr8:84687087-84687586	501	1.42846	0.117902	0.055599	+	0	NA	intron (NM_001364176, intron 1 of 16)	CpG	526	NM_025788	66830		NM_025788	ENSMUSG00000001910	Nacc1	2010001H03Rik|4930511N13Rik|Btbd14b|Nac1	nucleus accumbens associated 1, BEN and BTB (POZ) domain containing	protein-coding
chr9:116178072-116178571	501	-0.929527	0.117902	-0.059017	+	0	NA	Intergenic	Intergenic	-2958	NM_029575	21813		NM_009371	ENSMUSG00000032440	Tgfbr2	1110020H15Rik|DNIIR|RIIDN|TBR-II|TbetaR-II|TbetaRII	transforming growth factor, beta receptor II	protein-coding
chr10:79701440-79701939	501	-0.787367	0.118012	-0.0890407	+	0	NA	intron (NR_038088, intron 3 of 4)	intron (NR_038088, intron 3 of 4)	-2669	NM_009768	12215		NM_009768	ENSMUSG00000023175	Bsg	CD147|EMMPRIN|HT-7	basigin	protein-coding
chr17:28005335-28005834	501	-1.28154	0.118012	-0.046333	+	0	NA	intron (NM_001374802, intron 10 of 23)	intron (NM_001374802, intron 10 of 23)	74180	NM_001374620	21463		NM_013687	ENSMUSG00000062859	Tcp11	D17Ken1|Tcp-11	t-complex protein 11	protein-coding
chr1:11413958-11414457	501	0.717109	0.119303	0.068982	+	0	NA	5' UTR (NM_177173, exon 1 of 14)	5' UTR (NM_177173, exon 1 of 14)	102	NM_001160370	320492		NM_177173	ENSMUSG00000057715	A830018L16Rik	-	RIKEN cDNA A830018L16 gene	protein-coding
chr12:17992559-17993058	501	1.66585	0.12198	0.0672395	+	0	NA	Intergenic	CpG	110935	NR_168604	668525		NM_001382838		Gm9222	BDR-1|EG668383|EG668525|Gm29722	predicted gene 9222	protein-coding
chr13:49131894-49132393	501	-0.879546	0.12198	-0.0929098	+	0	NA	intron (NM_001290311, intron 2 of 28)	intron (NM_001290311, intron 2 of 28)	16185	NM_001290313	75607		NM_029361	ENSMUSG00000037989	Wnk2	1810073P09Rik|ESTM15|mKIAA1760	WNK lysine deficient protein kinase 2	protein-coding
chr2:123364126-123364625	501	1.76037	0.122629	0.0444008	+	0	NA	Intergenic	Intergenic	582376	NM_021507	59010		NM_021507	ENSMUSG00000005803	Sqor	0610039J17Rik|4930557M22Rik|Sqrdl	sulfide quinone oxidoreductase	protein-coding
chr18:54899350-54899849	501	-0.833081	0.123142	-0.0770063	+	0	NA	exon (NM_175751, exon 5 of 10)	exon (NM_175751, exon 5 of 10)	90581	NM_175751	269023		NM_175751	ENSMUSG00000052713	Zfp608	4932417D18Rik|D430007A19Rik|Znf608	zinc finger protein 608	protein-coding
chr16:70329004-70329503	501	-1.27383	0.123842	-0.0597704	+	0	NA	intron (NM_028803, intron 1 of 15)	intron (NM_028803, intron 1 of 15)	15304	NM_028803	74185		NM_028803	ENSMUSG00000022707	Gbe1	2310045H19Rik|2810426P10Rik|D16Ertd536e	1,4-alpha-glucan branching enzyme 1	protein-coding
chr3:98104973-98105472	501	-0.592943	0.123842	-0.0627141	+	0	NA	intron (NM_010928, intron 11 of 33)	intron (NM_010928, intron 11 of 33)	-55412	NM_027665	71078		NM_027665	ENSMUSG00000043468	Adam30	4933424D07Rik|svph4	a disintegrin and metallopeptidase domain 30	protein-coding
chr9:35335791-35336290	501	-0.519679	0.123842	-0.121091	+	0	NA	Intergenic	Intergenic	54935	NR_040715	71133		NR_040715	ENSMUSG00000111746	4933422A05Rik	-	RIKEN cDNA 4933422A05 gene	ncRNA
chr15:97780427-97780926	501	-1.01257	0.124639	-0.0559151	+	0	NA	Intergenic	Intergenic	-3689	NM_026353	67739		NM_026353	ENSMUSG00000081534	Slc48a1	4930570C03Rik	solute carrier family 48 (heme transporter), member 1	protein-coding
chr4:107048767-107049266	501	-0.839322	0.124639	-0.0835443	+	0	NA	3' UTR (NM_023672, exon 18 of 18)	3' UTR (NM_023672, exon 18 of 18)	17850	NM_025500	56280		NM_025500	ENSMUSG00000028622	Mrpl37	2300004O14Rik|MRP-L2|Rpml2	mitochondrial ribosomal protein L37	protein-coding
chr10:108366145-108366644	501	-1.69132	0.124653	-0.101112	+	0	NA	intron (NM_054056, intron 2 of 6)	intron (NM_054056, intron 2 of 6)	34205	NM_054056	114774		NM_054056	ENSMUSG00000035873	Pawr	2310001G03Rik|PAR4|Par-4	PRKC, apoptosis, WT1, regulator	protein-coding
chr11:84947164-84947663	501	3.66128	0.124653	0.0233037	+	0	NA	Intergenic	Intergenic	-10341	NM_007607	12351		NM_007607	ENSMUSG00000000805	Car4	Ca4	carbonic anhydrase 4	protein-coding
chr12:92049128-92049627	501	-3.84325	0.124653	-0.0267054	+	0	NA	Intergenic	Intergenic	-200220	NM_011344	20338		NM_011344	ENSMUSG00000020964	Sel1l	Sel1h|mKIAA4137	sel-1 suppressor of lin-12-like (C. elegans)	protein-coding
chr13:110929549-110930048	501	4.21102	0.124653	0.0350403	+	0	NA	Intergenic	Intergenic	-25952	NR_131194	102636142		NR_131194		4930526H09Rik	-	RIKEN cDNA 4930526H09 gene	ncRNA
chr16:96082262-96082761	501	0.51234	0.124653	0.198729	+	0	NA	promoter-TSS (NM_176928)	promoter-TSS (NM_176928)	-83	NM_001103179	93871		NM_145125	ENSMUSG00000022914	Brwd1	5330419I02Rik|D530019K20Rik|G1-403-16|Wdr9|repro5	bromodomain and WD repeat domain containing 1	protein-coding
chr19:26675666-26676165	501	-1.55533	0.124653	-0.03417	+	0	NA	intron (NM_011416, intron 14 of 32)	intron (NM_011416, intron 14 of 32)	70755	NM_011416	67155		NM_011416	ENSMUSG00000024921	Smarca2	2610209L14Rik|SNF2alpha|Snf2l2|brahma|brm	SWI/SNF related, matrix associated, actin dependent regulator of chromatin, subfamily a, member 2	protein-coding
chr3:127646315-127646814	501	-0.9617	0.124653	-0.0971357	+	0	NA	Intergenic	Intergenic	13428	NM_009718	11924		NM_009718	ENSMUSG00000027967	Neurog2	Atoh4|Math4A|bHLHa8|ngn-2|ngn2	neurogenin 2	protein-coding
chr5:8120038-8120537	501	3.68415	0.124653	0.0237081	+	0	NA	intron (NM_001007221, intron 22 of 27)	intron (NM_001007221, intron 22 of 27)	63745	NM_001080974	109552		NM_025618	ENSMUSG00000003161	Sri	2210417O06Rik|2900070H08Rik|Sor	sorcin	protein-coding
chr5:134983720-134984219	501	-0.848107	0.124653	-0.0445164	+	0	NA	Intergenic	Intergenic	-2245	NM_009902	12739		NM_009902	ENSMUSG00000070473	Cldn3	Cpetr2|mRVP1	claudin 3	protein-coding
chr5:151409268-151409767	501	4.02285	0.124653	0.0305109	+	0	NA	intron (NR_045700, intron 3 of 3)	intron (NR_045700, intron 3 of 3)	3013	NR_131166	100042166		NR_131166	ENSMUSG00000097321	Gm3704	-	predicted gene 3704	ncRNA
chr7:98157612-98158111	501	3.70209	0.124653	0.0240297	+	0	NA	intron (NM_007602, intron 2 of 12)	intron (NM_007602, intron 2 of 12)	4481	NM_001301250	12337		NM_007602	ENSMUSG00000035547	Capn5	nCL-3	calpain 5	protein-coding
chr8:92850136-92850635	501	-0.613015	0.124653	-0.102024	+	0	NA	intron (NM_008610, intron 12 of 12)	intron (NM_008610, intron 12 of 12)	-4948	NM_001357374	270084		NM_173014	ENSMUSG00000033192	Lpcat2	1-AGPAT 11|A330042H22|Aytl1|Aytl1a|lpafat1|lysoPAFAT|lysoPAFAT/LPCAT2	lysophosphatidylcholine acyltransferase 2	protein-coding
chr12:54439045-54439544	501	2.91808	0.127498	0.0314328	+	0	NA	Intergenic	Intergenic	-47976	NR_033689	665239		NR_033689		Gm7550	EG665239|Gm666	predicted gene 7550	ncRNA
chr12:110187302-110187801	501	-0.941905	0.127498	-0.0927537	+	0	NA	Intergenic	CpG	-29478	NR_045466	67280		NR_045466	ENSMUSG00000113331	3110009F21Rik	-	RIKEN cDNA 3110009F21 gene	ncRNA
chr13:70637163-70637662	501	0.959659	0.127498	0.064844	+	0	NA	intron (NM_144837, intron 1 of 18)	CpG	222	NM_144837	218333		NM_144837	ENSMUSG00000034525	Ice1	mKIAA0947	interactor of little elongation complex ELL subunit 1	protein-coding
chr17:56445298-56445797	501	2.84356	0.127498	0.0288137	+	0	NA	intron (NM_011218, intron 6 of 32)	intron (NM_011218, intron 6 of 32)	16674	NM_001252456	19280		NM_011218	ENSMUSG00000013236	Ptprs	PTP|PTP-NU3|PTPNU-3|PTPsigma|Ptpt9|R-PTP-S|RPTPsigma	protein tyrosine phosphatase receptor type S	protein-coding
chr7:80281742-80282241	501	3.82477	0.127498	0.0600446	+	0	NA	intron (NM_178070, intron 6 of 22)	intron (NM_178070, intron 6 of 22)	12336	NM_178070	233405		NM_178070	ENSMUSG00000030534	Vps33b	-	vacuolar protein sorting 33B	protein-coding
chr12:99026256-99026755	501	-0.561243	0.127691	-0.0939577	+	0	NA	Intergenic	Intergenic	105931	NM_198311	76260		NM_029553	ENSMUSG00000021013	Ttc8	0610012F22Rik|BBS8	tetratricopeptide repeat domain 8	protein-coding
chr17:59382410-59382909	501	3.05878	0.127691	0.0322144	+	0	NA	Intergenic	Intergenic	-369337	NM_026497	67993		NM_026497	ENSMUSG00000024228	Nudt12	0610016O18Rik	nudix hydrolase 12	protein-coding
chr19:12484162-12484661	501	-0.822222	0.127691	-0.0707345	+	0	NA	intron (NM_172442, intron 4 of 8)	intron (NM_172442, intron 4 of 8)	17585	NM_172442	207521		NM_172442	ENSMUSG00000039982	Dtx4	D930042H13|RNF155	deltex 4, E3 ubiquitin ligase	protein-coding
chr5:34530105-34530604	501	-1.15338	0.127691	-0.102924	+	0	NA	intron (NM_011893, intron 1 of 12)	intron (NM_011893, intron 1 of 12)	4570	NM_011893	24055		NM_011893	ENSMUSG00000054520	Sh3bp2	3BP2	SH3-domain binding protein 2	protein-coding
chr5:123138040-123138539	501	1.20357	0.127691	0.0729254	+	0	NA	Intergenic	Intergenic	-3904	NM_001040398	208043		NM_177581	ENSMUSG00000038384	Setd1b	KMT2G|mKIAA1076	SET domain containing 1B	protein-coding
chr7:114322870-114323369	501	-0.990542	0.127691	-0.0862857	+	0	NA	intron (NR_029437, intron 1 of 3)	intron (NR_029437, intron 1 of 3)	-47003	NM_011965	26440		NM_011965	ENSMUSG00000030751	Psma1	C2|HC2|Pros-30|alpha-type	proteasome subunit alpha 1	protein-coding
chr17:27170235-27170734	501	-1.04581	0.130302	-0.0560869	+	0	NA	Intergenic	Intergenic	-2720	NM_173027	271424		NM_173027	ENSMUSG00000024210	Ip6k3	D830007E07Rik|Ihpk3	inositol hexaphosphate kinase 3	protein-coding
chr12:25294029-25294528	501	2.65106	0.130655	0.0551165	+	0	NA	Intergenic	Intergenic	165104	NR_045844	432641		NR_045844		Gm17746	-	predicted gene, 17746	ncRNA
chr3:89219769-89220268	501	2.26473	0.130655	0.0403049	+	0	NA	intron (NR_149740, intron 7 of 20)	intron (NR_149740, intron 7 of 20)	3430	NR_149740	21827		NM_013691	ENSMUSG00000028047	Thbs3	TSP3|Thbs-3	thrombospondin 3	protein-coding
chr4:63402918-63403417	501	0.855348	0.130655	0.124516	+	0	NA	intron (NM_001045514, intron 1 of 21)	intron (NM_001045514, intron 1 of 21)	278	NM_001045514	100182		NM_001045514	ENSMUSG00000039158	Akna	-	AT-hook transcription factor	protein-coding
chr2:159062200-159062699	501	-1.57717	0.131657	-0.0791539	+	0	NA	Intergenic	Intergenic	267642	NM_001291144	71715		NM_145742	ENSMUSG00000027655	Dhx35	1200009D07Rik|Ddx35	DEAH-box helicase 35	protein-coding
chr3:89655420-89655919	501	3.35736	0.131657	0.0452603	+	0	NA	intron (NM_080466, intron 5 of 7)	intron (NM_080466, intron 5 of 7)	-59353	NM_001038587	56417		NM_019655	ENSMUSG00000027951	Adar	Adar1|Adar1p110|Adar1p150|DRADA|mZaADAR	adenosine deaminase, RNA-specific	protein-coding
chr1:62743290-62743789	501	-1.88554	0.131782	-0.0543909	+	0	NA	intron (NM_010939, intron 3 of 15)	intron (NM_010939, intron 3 of 15)	40222	NM_001077407	18187		NM_010939	ENSMUSG00000025969	Nrp2	1110048P06Rik|Np-2|Np2|Npn-2|Npn2	neuropilin 2	protein-coding
chr1:106063202-106063701	501	-1.3797	0.131782	-0.0600202	+	0	NA	Intergenic	Intergenic	73045	NM_001122675	227449		NM_001122675	ENSMUSG00000038866	Zcchc2	9930114B20Rik	zinc finger, CCHC domain containing 2	protein-coding
chr16:31492845-31493344	501	-0.96523	0.131782	-0.127405	+	0	NA	Intergenic	Intergenic	-63318	NR_152205	100047123		NR_152205	ENSMUSG00000086645	Gm15743	-	predicted gene 15743	ncRNA
chr7:61877651-61878150	501	2.94539	0.131782	0.0316561	+	0	NA	promoter-TSS (NR_029772)	promoter-TSS (NR_029772)	-36	NR_029772	723931		NR_029772	ENSMUSG00000065568	Mir344	Mirn344|mir-344-1|mmu-mir-344	microRNA 344	ncRNA
chr4:124593054-124593553	501	2.12134	0.135949	0.026719	+	0	NA	intron (NR_168006, intron 1 of 10)	intron (NR_168006, intron 1 of 10)	24124	NR_045819	108809		NR_045819		4933407E24Rik	-	RIKEN cDNA 4933407E24 gene	ncRNA
chr6:112510333-112510832	501	-0.959654	0.136285	-0.0960424	+	0	NA	Intergenic	Intergenic	-20757	NM_001081147	18430		NM_001081147	ENSMUSG00000049112	Oxtr	OTR	oxytocin receptor	protein-coding
chr4:89040787-89041286	501	-0.706191	0.136483	-0.123481	+	0	NA	Intergenic	Intergenic	-9271	NR_033533	100040617		NR_033533	ENSMUSG00000085183	Wincr1	Gm12603	WNT induced non-coding RNA 1	ncRNA
chr4:136776354-136776853	501	-0.696541	0.139363	-0.103235	+	0	NA	intron (NM_001290753, intron 1 of 15)	intron (NM_001290753, intron 1 of 15)	59409	NM_001290753	13844		NM_010142	ENSMUSG00000028664	Ephb2	Cek5|Drt|ETECK|Erk|Hek5|Nuk|Prkm5|Qek5|Sek3|Tyro5	Eph receptor B2	protein-coding
chr1:81076955-81077454	501	2.48802	0.139414	0.0329858	+	0	NA	promoter-TSS (NM_001356398)	promoter-TSS (NM_001356398)	0	NM_001356398	241134		NM_172849	ENSMUSG00000054976	Nyap2	9430031J16Rik|Jr6|Kiaa1486	neuronal tyrosine-phophorylated phosphoinositide 3-kinase adaptor 2	protein-coding
chr8:70702721-70703220	501	-0.600927	0.139414	-0.111416	+	0	NA	5' UTR (NM_001370846, exon 1 of 4)	5' UTR (NM_001370846, exon 1 of 4)	945	NM_001370847	637079		NM_001370846	ENSMUSG00000110622	Iqcn	Gm16486	IQ motif containing N	protein-coding
chr13:55474479-55474978	501	1.29301	0.140543	0.0842275	+	0	NA	intron (NM_001177372, intron 12 of 13)	intron (NM_001177372, intron 12 of 13)	3048	NR_105909	102465569		NR_105909	ENSMUSG00000098341	Mir6944	Gm27710|mmu-mir-6944	microRNA 6944	ncRNA
chr17:69968973-69969472	501	0.585857	0.141367	0.0893017	+	0	NA	5' UTR (NM_001360665, exon 1 of 15)	5' UTR (NM_001360665, exon 1 of 15)	149	NM_001347411	224997		NM_027712	ENSMUSG00000003279	Dlgap1	4933422O14Rik|9630002F18|D17Bwg0511e|GKAP/SAPAP|GKPA/SAPAP|Gkap|Sapap1|mKIAA4162	DLG associated protein 1	protein-coding
chr12:104841126-104841625	501	-2.03797	0.141489	-0.0279663	+	0	NA	intron (NR_104437, intron 1 of 13)	intron (NR_104437, intron 1 of 13)	23701	NR_104437	94040		NM_053155	ENSMUSG00000021097	Clmn	9330188N17Rik|mKIAA1188	calmin	protein-coding
chr1:185501857-185502356	501	-2.17936	0.14213	-0.0394613	+	0	NA	Intergenic	Intergenic	4800	NR_033600	114668		NR_033600	ENSMUSG00000102185	5033404E19Rik	-	NSA2 ribosome biogenesis homolog pseudogene	pseudo
chr18:75881341-75881840	501	-1.06396	0.14213	-0.0506289	+	0	NA	intron (NM_145356, intron 1 of 4)	intron (NM_145356, intron 1 of 4)	61412	NM_145356	207259		NM_145356	ENSMUSG00000044646	Zbtb7c	B230208J24Rik|Kr-pok|Zbtb36	zinc finger and BTB domain containing 7C	protein-coding
chr2:118362925-118363424	501	-1.66755	0.14213	-0.0369676	+	0	NA	intron (NM_201367, intron 1 of 2)	intron (NM_201367, intron 1 of 2)	10245	NM_201367	381413		NM_201367	ENSMUSG00000040133	Gpr176	Gm1012	G protein-coupled receptor 176	protein-coding
chr4:104269359-104269858	501	-1.02035	0.14213	-0.0412204	+	0	NA	intron (NM_001369046, intron 3 of 16)	intron (NM_001369046, intron 3 of 16)	-97930	NR_104385	13131		NM_010014	ENSMUSG00000028519	Dab1	C630028C02Rik|scm|scr|scrambler|yot	disabled 1	protein-coding
chr4:126104384-126104883	501	1.43169	0.14213	0.0678354	+	0	NA	intron (NM_028800, intron 1 of 10)	intron (NM_028800, intron 1 of 10)	676	NM_028800	74178		NM_028800	ENSMUSG00000042608	Stk40	2310004N11Rik	serine/threonine kinase 40	protein-coding
chr5:91110925-91111424	501	-1.33757	0.14213	-0.0611265	+	0	NA	Intergenic	Intergenic	-28425	NM_009704	11839		NM_009704	ENSMUSG00000029378	Areg	AR|Mcub|Sdgf	amphiregulin	protein-coding
chr5:134505639-134506138	501	-0.640432	0.14213	-0.107797	+	0	NA	intron (NM_009990, intron 8 of 16)	intron (NM_009990, intron 8 of 16)	46546	NM_001039162	269713		NM_009990	ENSMUSG00000063146	Clip2	B230327O20|CLIP-115|Clip1|Cyln2|WSCR4|mKIAA0291|wbscr4	CAP-GLY domain containing linker protein 2	protein-coding
chr6:119822752-119823251	501	-1.59188	0.14213	-0.0193414	+	0	NA	intron (NR_155458, intron 2 of 18)	intron (NR_155458, intron 2 of 18)	25149	NR_155458	111173		NM_053204	ENSMUSG00000030172	Erc1	4930404L01Rik|5033405M01Rik|9630025C19Rik|B430107L16Rik|CAST2|ELKS|Elks1|RAB6IP2A|RAB6IP2B|Rab6ip2|mKIAA1081	ELKS/RAB6-interacting/CAST family member 1	protein-coding
chr8:72136522-72137021	501	2.41734	0.14213	0.051436	+	0	NA	intron (NM_001001491, intron 1 of 7)	intron (NM_001001491, intron 1 of 7)	1483	NM_001001491	326618		NM_001001491	ENSMUSG00000031799	Tpm4	2610528G24Rik|Tpm4.2|Tpm4.2cy	tropomyosin 4	protein-coding
chr8:94183667-94184166	501	-1.64169	0.14213	-0.0390087	+	0	NA	Intergenic	RLTR28|LTR|ERVL	4827	NM_013602	17748		NM_013602	ENSMUSG00000031765	Mt1	MT-I|Mt-1	metallothionein 1	protein-coding
chr8:117859572-117860071	501	-1.46211	0.14213	-0.0464885	+	0	NA	Intergenic	Intergenic	-57847	NM_001357233	68533		NM_026758	ENSMUSG00000031843	Mphosph6	1110001M01Rik	M phase phosphoprotein 6	protein-coding
chr8:124621092-124621591	501	-1.29928	0.14213	-0.0479092	+	0	NA	Intergenic	Intergenic	42028	NM_175149	69551		NM_175149	ENSMUSG00000031983	2310022B05Rik	-	RIKEN cDNA 2310022B05 gene	protein-coding
chr15:37164473-37164972	501	-1.33218	0.143216	-0.0582764	+	0	NA	Intergenic	Intergenic	-68314	NM_026496	252973		NM_026496	ENSMUSG00000022286	Grhl2	0610015A08Rik|BOM|Tcfcp2l3|clft3	grainyhead like transcription factor 2	protein-coding
chr2:160485342-160485841	501	-1.21587	0.143216	-0.058929	+	0	NA	Intergenic	Intergenic	-118526	NM_010658	16658		NM_010658	ENSMUSG00000074622	Mafb	Kreisler|Krml|Krml1|kr	MAF bZIP transcription factor B	protein-coding
chr13:39835455-39835954	501	-0.878908	0.144538	-0.0598096	+	0	NA	Intergenic	Intergenic	11525	NR_167690	77753		NR_167689	ENSMUSG00000114491	A230103O09Rik	-	RIKEN cDNA A230103O09 gene	ncRNA
chr1:154156675-154157174	501	-0.605837	0.146728	-0.125646	+	0	NA	Intergenic	Intergenic	-39071	NR_168299	108167736		NR_168298	ENSMUSG00000100627	A830008E24Rik	Gm28286	RIKEN cDNA A830008E24 gene	ncRNA
chr10:66342814-66343313	501	-0.608196	0.146728	-0.0999797	+	0	NA	Intergenic	Intergenic	-142572	NR_168567	69433		NR_168557	ENSMUSG00000100000	1700023F02Rik	Gm31056	RIKEN cDNA 1700023F02 gene	ncRNA
chr12:32741137-32741636	501	-1.74109	0.146728	-0.0241468	+	0	NA	intron (NR_168680, intron 1 of 2)	ORR1F|LTR|ERVL-MaLR	16658	NR_168680	105244841		NR_168680		Gm40376	-	predicted gene, 40376	ncRNA
chr13:9593015-9593514	501	-1.78144	0.146728	-0.0433597	+	0	NA	intron (NM_001081426, intron 17 of 36)	intron (NM_001081426, intron 17 of 36)	170546	NM_001347476	66505		NM_144516	ENSMUSG00000021156	Zmynd11	2210402G22Rik|BS69	zinc finger, MYND domain containing 11	protein-coding
chr17:35509828-35510327	501	3.28852	0.146728	0.0210678	+	0	NA	exon (NM_001252452, exon 4 of 5)	exon (NM_001252452, exon 4 of 5)	1270	NM_001252452	18999		NM_013633	ENSMUSG00000024406	Pou5f1	NF-A3|Oct-3|Oct-3/4|Oct-4|Oct3|Oct3/4|Oct4|Otf-3|Otf-4|Otf3|Otf3-rs7|Otf3g|Otf4	POU domain, class 5, transcription factor 1	protein-coding
chr17:86947697-86948196	501	-0.850487	0.146728	-0.0811332	+	0	NA	promoter-TSS (NM_029121)	promoter-TSS (NM_029121)	-59	NM_029121	74915		NM_029121	ENSMUSG00000053375	Atp6v1e2	4930500C14Rik|Atp6e1|E1	ATPase, H+ transporting, lysosomal V1 subunit E2	protein-coding
chr5:66967639-66968138	501	-1.97973	0.146728	-0.0419509	+	0	NA	promoter-TSS (NM_001256122)	promoter-TSS (NM_001256122)	-540	NM_001256122	77569		NM_001001980	ENSMUSG00000037736	Limch1	3732412D22Rik|mKIAA1102	LIM and calponin homology domains 1	protein-coding
chr5:118167493-118167992	501	-0.872749	0.146728	-0.100794	+	0	NA	Intergenic	MIRb|SINE|MIR	-2022	NM_007545	12123		NM_007545	ENSMUSG00000046607	Hrk	Bid3|DP5|harakiri	harakiri, BCL2 interacting protein (contains only BH3 domain)	protein-coding
chr7:134800048-134800547	501	3.54647	0.146728	0.0249237	+	0	NA	intron (NM_001033420, intron 22 of 51)	intron (NM_001033420, intron 22 of 51)	129610	NM_001033420	330662		NM_001033420	ENSMUSG00000058325	Dock1	9130006G06Rik|D630004B07Rik|b2b3190Clo	dedicator of cytokinesis 1	protein-coding
chr8:31807827-31808326	501	-0.736132	0.146728	-0.0956561	+	0	NA	Intergenic	Intergenic	110767	NM_001364422	211323		NM_178591	ENSMUSG00000062991	Nrg1	6030402G23Rik|ARIA|D230005F13Rik|GGF|GGFII|HRG|HRGalpha|Hgl|NDF|Pro-NRG1|SMDF	neuregulin 1	protein-coding
chr17:43675091-43675590	501	-3.19462	0.147161	-0.0219514	+	0	NA	intron (NM_018887, intron 1 of 11)	intron (NM_018887, intron 1 of 11)	7968	NM_018887	56050		NM_018887	ENSMUSG00000023963	Cyp39a1	mCYP39A1	cytochrome P450, family 39, subfamily a, polypeptide 1	protein-coding
chr4:154313262-154313761	501	-0.870278	0.147161	-0.0916757	+	0	NA	Intergenic	Intergenic	-13616	NM_001112744	230972		NM_001112744	ENSMUSG00000029032	Arhgef16	-	Rho guanine nucleotide exchange factor 16	protein-coding
chr13:37826499-37826998	501	-0.710074	0.148912	-0.0937382	+	0	NA	promoter-TSS (NM_001177868)	promoter-TSS (NM_001177868)	-164	NR_033615	68750		NM_026830	ENSMUSG00000039087	Rreb1	1110037N09Rik|B930013M22Rik|sao	ras responsive element binding protein 1	protein-coding
chr14:79089421-79089920	501	3.29147	0.148912	0.0322999	+	0	NA	intron (NM_027906, intron 29 of 44)	intron (NM_027906, intron 29 of 44)	109520	NR_152203	100043765		NR_152203	ENSMUSG00000115111	Gm4632	-	predicted gene 4632	ncRNA
chr5:103938716-103939215	501	-0.863667	0.148912	-0.110092	+	0	NA	Intergenic	Intergenic	-27706	NM_001359987	246293		NM_178741	ENSMUSG00000029312	Klhl8	2310001P09Rik|D5Ertd431e	kelch-like 8	protein-coding
chr11:98981964-98982463	501	-0.966382	0.149875	-0.0481638	+	0	NA	exon (NM_178596, exon 1 of 1)	exon (NM_178596, exon 1 of 1)	807	NM_178596	353155		NM_178596	ENSMUSG00000047197	Gjd3	Cxnr|Gja11|Gjc1|cx30.2	gap junction protein, delta 3	protein-coding
chr16:74497181-74497680	501	-2.67085	0.149875	-0.0193057	+	0	NA	intron (NM_001358492, intron 1 of 26)	intron (NM_001358492, intron 1 of 26)	-85605	NM_001358494	268902		NM_175549	ENSMUSG00000052516	Robo2	2600013A04Rik|9430089E08Rik|D230004I22Rik|mKIAA1568	roundabout guidance receptor 2	protein-coding
chr1:135167345-135167844	501	1.61043	0.150889	0.0428559	+	0	NA	promoter-TSS (NM_134438)	promoter-TSS (NM_134438)	87	NM_134438	171469		NM_134438	ENSMUSG00000026424	Gpr37l1	CAG-18|D0Kist8	G protein-coupled receptor 37-like 1	protein-coding
chr19:5457943-5458442	501	1.68808	0.151247	0.0316897	+	0	NA	promoter-TSS (NM_198616)	promoter-TSS (NM_198616)	-629	NM_198616	240514		NM_198616	ENSMUSG00000095098	Ccdc85b	-	coiled-coil domain containing 85B	protein-coding
chr6:111985407-111985906	501	-0.905977	0.151247	-0.107035	+	0	NA	Intergenic	Intergenic	-225052	NR_027865	67336		NR_027865	ENSMUSG00000100219	1700054K19Rik	-	RIKEN cDNA 1700054K19 gene	ncRNA
chr1:88707477-88707976	501	-0.519471	0.151922	-0.107661	+	0	NA	Intergenic	Intergenic	-5535	NM_177305	320982		NM_177305	ENSMUSG00000049866	Arl4c	A630084M22Rik|Arl7|LAK	ADP-ribosylation factor-like 4C	protein-coding
chr14:118496417-118496916	501	-1.27558	0.151922	-0.0907375	+	0	NA	intron (NM_001033336, intron 29 of 30)	intron (NM_001033336, intron 29 of 30)	95806	NR_105815	102465208		NR_105815	ENSMUSG00000098433	Mir6391	Gm27914|mmu-mir-6391	microRNA 6391	ncRNA
chr10:25608486-25608985	501	-0.673828	0.151996	-0.0709707	+	0	NA	intron (NR_136909, intron 3 of 3)	intron (NR_136909, intron 3 of 3)	12828	NR_156009	102640972		NR_156009	ENSMUSG00000112630	Gm36908	-	predicted gene, 36908	ncRNA
chr16:30056933-30057432	501	-1.21886	0.151996	-0.0426605	+	0	NA	Intergenic	Intergenic	-8175	NM_008235	15205		NM_008235	ENSMUSG00000022528	Hes1	Hry|bHLHb39	hes family bHLH transcription factor 1	protein-coding
chr4:139232379-139232878	501	1.15408	0.151996	0.0705969	+	0	NA	intron (NM_001271405, intron 1 of 8)	intron (NM_001271405, intron 1 of 8)	38517	NM_001271405	12345		NM_009798	ENSMUSG00000028745	Capzb	1700120C01Rik|CPB1|CPB2|CPbeat2|CPbeta1|CPbeta2|Cappb1	capping actin protein of muscle Z-line subunit beta	protein-coding
chr7:127614408-127614907	501	1.63617	0.151996	0.0683671	+	0	NA	promoter-TSS (NM_177226)	promoter-TSS (NM_177226)	210	NR_155452	320683		NM_177226	ENSMUSG00000045639	Zfp629	9330199A09Rik|Znf629	zinc finger protein 629	protein-coding
chr7:111741575-111742074	501	-1.86302	0.153318	-0.040921	+	0	NA	intron (NM_001360903, intron 1 of 10)	intron (NM_001360903, intron 1 of 10)	38153	NM_173739	233733		NM_173739	ENSMUSG00000038296	Galnt18	2900011G21Rik|Galntl4|galNAc-T18|mpp-GalNAc-T18(O18)	polypeptide N-acetylgalactosaminyltransferase 18	protein-coding
chr6:28929318-28929817	501	0.864867	0.154127	0.0223138	+	0	NA	Intergenic	RLTR10A|LTR|ERVK	-93052	NR_029567	387237		NR_029567	ENSMUSG00000065469	Mir129-1	Mirn129-1|Mirn129b|miR-129b|mir-129-1	microRNA 129-1	ncRNA
chr11:72265425-72265924	501	-0.76382	0.15442	-0.0441731	+	0	NA	intron (NM_001004148, intron 1 of 11)	intron (NM_001004148, intron 1 of 11)	930	NM_001004148	237831		NM_001004148	ENSMUSG00000020805	Slc13a5	Indy|NaC2/NaCT|Nact|mINDY	solute carrier family 13 (sodium-dependent citrate transporter), member 5	protein-coding
chr12:103202757-103203256	501	1.18879	0.154485	0.0750262	+	0	NA	intron (NM_133364, intron 3 of 4)	intron (NM_133364, intron 3 of 4)	39140	NM_133364	170952		NM_133364	ENSMUSG00000041669	Prima1	B230212M13Rik|PRiMA	proline rich membrane anchor 1	protein-coding
chr18:38216893-38217392	501	1.11652	0.156722	0.0642591	+	0	NA	Intergenic	Intergenic	-7380	NM_029357	75599		NM_029357	ENSMUSG00000051375	Pcdh1	2010005A06Rik	protocadherin 1	protein-coding
chr9:116236662-116237161	501	-1.53476	0.156722	-0.0366953	+	0	NA	Intergenic	MLT2C1|LTR|ERVL	47731	NR_152204	100043817		NR_152204	ENSMUSG00000111243	Gm4668	-	predicted gene 4668	ncRNA
chr1:75365627-75366126	501	2.54984	0.157125	0.0423631	+	0	NA	intron (NM_010043, intron 7 of 8)	intron (NM_010043, intron 7 of 8)	5584	NM_010043	13346		NM_010043	ENSMUSG00000026208	Des	-	desmin	protein-coding
chr1:160592154-160592653	501	-1.12861	0.157125	-0.046136	+	0	NA	intron (NM_013862, intron 13 of 20)	intron (NM_013862, intron 13 of 20)	-12699	NM_001146330	620246		NM_001146330	ENSMUSG00000118401	Gpr52	EG620246	G protein-coupled receptor 52	protein-coding
chr10:88166694-88167193	501	3.48129	0.157125	0.0203359	+	0	NA	intron (NM_028334, intron 5 of 9)	intron (NM_028334, intron 5 of 9)	19872	NM_028334	69736		NM_027191	ENSMUSG00000035351	Nup37	2410003L22Rik|2810039M17Rik	nucleoporin 37	protein-coding
chr11:88638786-88639285	501	-1.93048	0.157125	-0.0486519	+	0	NA	intron (NM_001373923, intron 5 of 12)	intron (NM_001373923, intron 5 of 12)	19784	NR_131025	68397		NR_131025		0610039H22Rik	-	RIKEN cDNA 0610039H22 gene	ncRNA
chr11:117176280-117176779	501	1.52041	0.157125	0.0365297	+	0	NA	Intergenic	Intergenic	-23132	NM_001113486	53860		NM_017380	ENSMUSG00000059248	Septin9	MSF1|Msf|PNUTL4|Sept9|Sint1	septin 9	protein-coding
chr12:41727185-41727684	501	3.80648	0.157125	0.0259831	+	0	NA	intron (NM_053122, intron 6 of 6)	intron (NM_053122, intron 6 of 6)	-241377	NM_001271709	16981		NM_010733	ENSMUSG00000036295	Lrrn3	NLRR-3	leucine rich repeat protein 3, neuronal	protein-coding
chr13:107407262-107407761	501	-1.00671	0.157125	-0.058075	+	0	NA	Intergenic	Intergenic	-62311	NR_045084	105120		NR_045083	ENSMUSG00000114780	AI197445	-	expressed sequence AI197445	ncRNA
chr14:31237007-31237506	501	4.079	0.157125	0.0318011	+	0	NA	TTS (NM_001360625)	TTS (NM_001360625)	14059	NM_001360625	71838		NM_027949	ENSMUSG00000021902	Phf7	1700006H01Rik|1700010P14Rik	PHD finger protein 7	protein-coding
chr14:74428178-74428677	501	-1.16734	0.157125	-0.0358811	+	0	NA	Intergenic	Intergenic	72900	NR_046059	74425		NR_046059	ENSMUSG00000115845	4933402J15Rik	-	RIKEN cDNA 4933402J15 gene	ncRNA
chr16:55733685-55734184	501	-0.981391	0.157125	-0.0943999	+	0	NA	Intergenic	Intergenic	88204	NM_001159394	80859		NM_030612	ENSMUSG00000035356	Nfkbiz	INAP|Mail	nuclear factor of kappa light polypeptide gene enhancer in B cells inhibitor, zeta	protein-coding
chr4:81591442-81591941	501	-2.09128	0.157125	-0.0281866	+	0	NA	Intergenic	Intergenic	-104678	NR_030570	100124446		NR_030570	ENSMUSG00000077941	Mir466h	Mirn466h	microRNA 466h	ncRNA
chr5:77090443-77090942	501	-0.70702	0.157125	-0.0839615	+	0	NA	intron (NM_175606, intron 2 of 2)	intron (NM_175606, intron 2 of 2)	4575	NM_001159900	74318		NM_175606	ENSMUSG00000059325	Hopx	1110018K11Rik|1200015P04Rik|2300002F06Rik|Cameo|Hdop|Hod|Hop|Ob1|Obl|Toto	HOP homeobox	protein-coding
chr7:90539415-90539914	501	3.70435	0.157125	0.0240705	+	0	NA	Intergenic	Intergenic	-63669	NM_026734	68472		NM_026734	ENSMUSG00000030614	Tmem126b	1110001A23Rik	transmembrane protein 126B	protein-coding
chr7:100622231-100622730	501	3.15347	0.157125	0.0157959	+	0	NA	intron (NM_024287, intron 1 of 7)	B3|SINE|B2	-14179	NR_003559	52443		NM_198831	ENSMUSG00000030706	Mrpl48	1810030E20Rik|2610028L11Rik|CGI-118|D4Ertd786e|L48mt|MRP-L48	mitochondrial ribosomal protein L48	protein-coding
chr8:8827391-8827890	501	-2.90575	0.157125	-0.0129881	+	0	NA	Intergenic	Intergenic	-137103	NM_176849	234023		NM_176849	ENSMUSG00000040459	Arglu1	9430010O03Rik|C130008N12	arginine and glutamate rich 1	protein-coding
chr9:50188567-50189066	501	-1.03664	0.157125	-0.0820969	+	0	NA	Intergenic	Intergenic	44366	NR_131161	71873		NR_131161	ENSMUSG00000110916	2310003N18Rik	-	RIKEN cDNA 2310003N18 gene	ncRNA
chr12:70285389-70285888	501	-1.596	0.158181	-0.0546404	+	0	NA	intron (NM_001286387, intron 3 of 13)	intron (NM_001286387, intron 3 of 13)	-22867	NR_037248	100526482		NR_037248	ENSMUSG00000078026	Mir466o	Mir4660|mmu-mir-466o	microRNA 466o	ncRNA
chr2:150023852-150024351	501	1.34708	0.158342	0.0686288	+	0	NA	Intergenic	Intergenic	112577	NM_023266	104348		NM_023266	ENSMUSG00000068134	Zfp120	E030042N05Rik|F80|MZF31|Zfp844	zinc finger protein 120	protein-coding
chr11:24370408-24370907	501	-0.72951	0.160808	-0.14056	+	0	NA	Intergenic	Intergenic	-111252	NR_045857	71316		NR_045857	ENSMUSG00000086892	4933430M04Rik	-	RIKEN cDNA 4933430M04 gene	ncRNA
chr11:79729645-79730144	501	-0.512993	0.160844	-0.0708339	+	0	NA	Intergenic	Intergenic	3494	NR_029959	723853		NR_029959	ENSMUSG00000065489	Mir365-2	Mirn365-2|mir-365-2	microRNA 365-2	ncRNA
chr16:23989770-23990269	501	-1.03926	0.160844	-0.0468746	+	0	NA	Intergenic	Intergenic	-1167	NM_009744	12053		NM_009744	ENSMUSG00000022508	Bcl6	Bcl5	B cell leukemia/lymphoma 6	protein-coding
chrX:106035704-106036203	501	-2.38581	0.160844	-0.0347532	+	0	NA	intron (NM_001109757, intron 1 of 22)	intron (NM_001109757, intron 1 of 22)	8729	NM_009726	11977		NM_009726	ENSMUSG00000033792	Atp7a	MNK	ATPase, Cu++ transporting, alpha polypeptide	protein-coding
chr7:92985167-92985666	501	-1.49761	0.161366	-0.0372806	+	0	NA	Intergenic	Intergenic	-94463	NM_021427	58238		NM_021427	ENSMUSG00000051515	Fam181b	A830059I20Rik	family with sequence similarity 181, member B	protein-coding
chr1:76121632-76122131	501	-2.53593	0.161583	-0.0210884	+	0	NA	Intergenic	Intergenic	-367252	NR_038013	620079		NR_038012	ENSMUSG00000100553	Gm17751	-	predicted gene, 17751	ncRNA
chr18:64014402-64014901	501	-0.72671	0.16214	-0.0520634	+	0	NA	Intergenic	Intergenic	-239708	NM_009182	20451		NM_009182	ENSMUSG00000056812	St8sia3	ST8SiaIII|Siat8c	ST8 alpha-N-acetyl-neuraminide alpha-2,8-sialyltransferase 3	protein-coding
chr12:88530697-88531196	501	-0.743546	0.162152	-0.10063	+	0	NA	Intergenic	Intergenic	-88713	NR_166711	74926		NR_166711	ENSMUSG00000113087	4930473H19Rik	-	RIKEN cDNA 4930473H19 gene	ncRNA
chr13:35989242-35989741	501	-0.896135	0.162152	-0.0675839	+	0	NA	intron (NM_201358, intron 2 of 2)	intron (NM_201358, intron 2 of 2)	21585	NM_029628	76487		NM_029628	ENSMUSG00000050423	Ppp1r3g	1600032L17Rik	protein phosphatase 1, regulatory subunit 3G	protein-coding
chr7:43481150-43481649	501	2.82997	0.162152	0.0298547	+	0	NA	intron (NM_001164518, intron 1 of 7)	RMER15|LTR|ERVL	8812	NM_001164518	210094		NM_001164518	ENSMUSG00000013367	Iglon5	A230106M20Rik|Gm1431	IgLON family member 5	protein-coding
chr17:12507155-12507654	501	2.50894	0.162297	0.0213468	+	0	NA	5' UTR (NM_011395, exon 1 of 11)	5' UTR (NM_011395, exon 1 of 11)	300	NM_011395	20519		NM_011395	ENSMUSG00000023828	Slc22a3	EMT|Oct3|Orct3|Slca22a3	solute carrier family 22 (organic cation transporter), member 3	protein-coding
chr3:58211064-58211563	501	-2.59165	0.164147	-0.0256573	+	0	NA	Intergenic	Intergenic	-47506	NR_040538	67850		NR_040538	ENSMUSG00000100666	1700007F19Rik	-	RIKEN cDNA 1700007F19 gene	ncRNA
chr13:45628365-45628864	501	-1.24554	0.164756	-0.0490614	+	0	NA	intron (NM_001199304, intron 5 of 6)	MLTR14|LTR|ERV1	121170	NM_025508	66355		NM_025508	ENSMUSG00000000253	Gmpr	2310004P21Rik|GMPR 1	guanosine monophosphate reductase	protein-coding
chr19:44069003-44069502	501	1.31623	0.164756	0.0546167	+	0	NA	intron (NM_145502, intron 1 of 10)	intron (NM_145502, intron 1 of 10)	434	NM_145502	226144		NM_145502	ENSMUSG00000025198	Erlin1	2810439N09Rik|Keo4|Spfh1	ER lipid raft associated 1	protein-coding
chr4:130573907-130574406	501	0.760356	0.164756	0.0714946	+	0	NA	promoter-TSS (NM_025998)	promoter-TSS (NM_025998)	-120	NM_025998	67149		NM_025998	ENSMUSG00000078532	Nkain1	2610200G18Rik|2810426C15Rik	Na+/K+ transporting ATPase interacting 1	protein-coding
chr4:144957139-144957638	501	-0.634801	0.164756	-0.05615	+	0	NA	Intergenic	Intergenic	64251	NM_001357277	20148		NM_011303	ENSMUSG00000066026	Dhrs3	Rsdr1|retSDR1	dehydrogenase/reductase 3	protein-coding
chr6:127150793-127151292	501	0.923984	0.164756	0.0378495	+	0	NA	promoter-TSS (NM_009829)	promoter-TSS (NM_009829)	6	NM_009829	12444		NM_009829	ENSMUSG00000000184	Ccnd2	2600016F06Rik|Vin-1|Vin1|cD2	cyclin D2	protein-coding
chr7:40258441-40258940	501	2.46283	0.164756	0.0271714	+	0	NA	Intergenic	Intergenic	-416047	NR_045504	71029		NR_045504	ENSMUSG00000102004	4933402C06Rik	-	RIKEN cDNA 4933402C06 gene	ncRNA
chr10:95616212-95616711	501	-2.14409	0.166348	-0.0514374	+	0	NA	Intergenic	Intergenic	-52315	NM_001358996	71207		NM_027722	ENSMUSG00000020029	Nudt4	4933436C10Rik|DIPP-2|DIPP2|DIPP2alpha|DIPP2beta|HDCMB47P	nudix hydrolase 4	protein-coding
chr15:18052651-18053150	501	2.37401	0.168141	0.0463877	+	0	NA	Intergenic	Intergenic	316727	NR_045711	70886		NR_045711	ENSMUSG00000098150	4921515E04Rik	-	RIKEN cDNA 4921515E04 gene	ncRNA
chr10:93181700-93182199	501	-1.83779	0.16823	-0.0392385	+	0	NA	intron (NM_146239, intron 1 of 16)	intron (NM_146239, intron 1 of 16)	19164	NR_035452	100316689		NR_035452	ENSMUSG00000089214	Mir1931	mir-1931|mmu-mir-1931	microRNA 1931	ncRNA
chr11:78247696-78248195	501	2.41503	0.16823	0.0248212	+	0	NA	intron (NM_009143, intron 1 of 2)	RLTR12E|LTR|ERVK	2194	NM_001359106	20316		NM_009143	ENSMUSG00000002064	Sdf2	-	stromal cell derived factor 2	protein-coding
chr12:17463689-17464188	501	-2.00898	0.16823	-0.0398056	+	0	NA	Intergenic	MMERVK9E_I-int|LTR|ERVK	-80935	NM_013614	18263		NM_013614	ENSMUSG00000011179	Odc1	ODC	ornithine decarboxylase, structural 1	protein-coding
chr12:102626811-102627310	501	-0.518873	0.16823	-0.0466918	+	0	NA	intron (NM_172584, intron 2 of 9)	intron (NM_172584, intron 2 of 9)	57960	NR_035457	100316812		NR_035457	ENSMUSG00000089324	Mir1936	mir-1936|mmu-mir-1936	microRNA 1936	ncRNA
chr15:99512051-99512550	501	-1.50431	0.16823	-0.0340178	+	0	NA	intron (NM_028224, intron 10 of 11)	intron (NM_028224, intron 10 of 11)	15865	NM_001038658	72393		NM_028224	ENSMUSG00000023011	Faim2	2900002L20Rik|Lfg|Lfg2|NMP25|Nmp35|Tmbim2	Fas apoptotic inhibitory molecule 2	protein-coding
chr2:164521660-164522159	501	2.10533	0.16823	0.0196427	+	0	NA	Intergenic	MER21C|LTR|ERVL	24368	NM_001378795	78928		NM_133779	ENSMUSG00000017721	Pigt	2510012P17Rik|4930534E15Rik|CGI-06|NDAP|Ndap7	phosphatidylinositol glycan anchor biosynthesis, class T	protein-coding
chr4:151128548-151129047	501	0.610744	0.169698	0.0734983	+	0	NA	intron (NM_001081557, intron 11 of 23)	CpG	39227	NM_001308446	105704528		NM_001308446	ENSMUSG00000078491	Gm13090	-	predicted gene 13090	protein-coding
chr15:102355957-102356456	501	-0.886395	0.170383	-0.103236	+	0	NA	TTS (NM_001348205)	TTS (NM_001348205)	5379	NR_155425	102640093		NR_155425	ENSMUSG00000116402	Gm36246	-	predicted gene, 36246	ncRNA
chr13:63741917-63742416	501	-0.551153	0.171153	-0.0915678	+	0	NA	Intergenic	Intergenic	-7868	NR_126476	75522		NR_126476	ENSMUSG00000113825	1700024I08Rik	-	RIKEN cDNA 1700024I08 gene	ncRNA
chr7:122778877-122779376	501	-2.11634	0.171153	-0.0265675	+	0	NA	Intergenic	Intergenic	107382	NM_019430	54376		NM_019430	ENSMUSG00000066189	Cacng3	-	calcium channel, voltage-dependent, gamma subunit 3	protein-coding
chr8:41175081-41175580	501	-1.42752	0.171153	-0.02529	+	0	NA	Intergenic	Intergenic	39826	NM_145594	234199		NM_145594	ENSMUSG00000031594	Fgl1	Mfire1	fibrinogen-like protein 1	protein-coding
chr7:130264803-130265302	501	1.089	0.17161	0.0365382	+	0	NA	intron (NM_010207, intron 1 of 17)	CpG	1756	NM_201601	14183		NM_010207	ENSMUSG00000030849	Fgfr2	Bek|Fgfr-2|Fgfr-7|Fgfr2b|Fgfr7|KGFR|KGFRTr|svs	fibroblast growth factor receptor 2	protein-coding
chr17:36355254-36355753	501	-0.629256	0.172016	-0.0330854	+	0	NA	Intergenic	LTR41|LTR|ERVL	12914	NM_201608	110696		NM_201608	ENSMUSG00000058124	H2-M10.3	5.3H	histocompatibility 2, M region locus 10.3	protein-coding
chr11:72281947-72282446	501	-1.32438	0.172477	-0.0740938	+	0	NA	Intergenic	Intergenic	-15035	NM_001372402	237831		NM_001004148	ENSMUSG00000020805	Slc13a5	Indy|NaC2/NaCT|Nact|mINDY	solute carrier family 13 (sodium-dependent citrate transporter), member 5	protein-coding
chr12:82895447-82895946	501	-0.887962	0.172477	-0.0837048	+	0	NA	intron (NM_015812, intron 2 of 16)	intron (NM_015812, intron 2 of 16)	43459	NR_046045	74283		NR_046045	ENSMUSG00000100890	1700085C21Rik	-	RIKEN cDNA 1700085C21 gene	ncRNA
chr14:57085794-57086293	501	-2.25593	0.174108	-0.0273674	+	0	NA	Intergenic	Intergenic	18659	NM_008125	14619		NM_008125	ENSMUSG00000046352	Gjb2	Cnx26|Cx26|Cxne|Gjb-2	gap junction protein, beta 2	protein-coding
chr9:121532547-121533046	501	-1.18834	0.175462	-0.0671988	+	0	NA	Intergenic	Intergenic	-37102	NM_001284508	12424		NM_031161	ENSMUSG00000032532	Cck	-	cholecystokinin	protein-coding
chr1:169086017-169086516	501	-0.896201	0.17588	-0.0632408	+	0	NA	Intergenic	Intergenic	-67177	NR_105772	102466632		NR_105772	ENSMUSG00000098829	Mir6354	Gm27282|mmu-mir-6354	microRNA 6354	ncRNA
chr10:76939114-76939613	501	-1.69595	0.17588	-0.0379027	+	0	NA	intron (NM_021568, intron 1 of 15)	intron (NM_021568, intron 1 of 15)	22584	NM_001347216	59093		NM_021568	ENSMUSG00000001120	Pcbp3	AlphaCP-3	poly(rC) binding protein 3	protein-coding
chr13:40930301-40930800	501	-1.42815	0.17588	-0.0163029	+	0	NA	intron (NM_133219, intron 1 of 2)	Lx9|LINE|L1	12916	NM_133219	14538		NM_008105	ENSMUSG00000021360	Gcnt2	5330430K10Rik|IGnT|IGnTA|IGnTB|IGnTC	glucosaminyl (N-acetyl) transferase 2 (I blood group)	protein-coding
chr16:86531964-86532463	501	-0.948035	0.17588	-0.0575716	+	0	NA	Intergenic	Intergenic	274300	NR_153789	102635020		NR_153789		Gm32461	-	predicted gene, 32461	ncRNA
chr5:33030433-33030932	501	1.46456	0.17588	0.0315255	+	0	NA	Intergenic	Intergenic	11866	NM_011738	22629		NM_011738	ENSMUSG00000018965	Ywhah	-	tyrosine 3-monooxygenase/tryptophan 5-monooxygenase activation protein, eta polypeptide	protein-coding
chr7:134227655-134228154	501	-0.794164	0.17588	-0.119536	+	0	NA	Intergenic	Intergenic	-2807	NM_007400	11489		NM_007400	ENSMUSG00000054555	Adam12	Mltna	ADAM metallopeptidase domain 12	protein-coding
chr8:35933542-35934041	501	-0.661974	0.17588	-0.0981462	+	0	NA	Intergenic	Intergenic	-50834	NR_046181	330737		NR_046181	ENSMUSG00000109761	5430403N17Rik	5430403N17	RIKEN cDNA 5430403N17 gene	ncRNA
chr8:71665449-71665948	501	1.33739	0.17588	0.0278229	+	0	NA	intron (NM_001029873, intron 3 of 41)	intron (NM_001029873, intron 3 of 41)	6059	NM_001029873	382018		NM_001029873	ENSMUSG00000034799	Unc13a	2410078G03Rik|Munc13-1	unc-13 homolog A	protein-coding
chr1:79357209-79357708	501	-1.17742	0.176098	-0.0543449	+	0	NA	Intergenic	Intergenic	82568	NM_001310680	20254		NM_009129	ENSMUSG00000050711	Scg2	Chgc|SgII	secretogranin II	protein-coding
chr11:5098578-5099077	501	0.525961	0.176608	0.0986521	+	0	NA	promoter-TSS (NM_001290492)	promoter-TSS (NM_001290492)	269	NM_001362618	14030		NM_007968	ENSMUSG00000009079	Ewsr1	Ews|Ewsh	Ewing sarcoma breakpoint region 1	protein-coding
chr16:4730641-4731140	501	-1.70031	0.176608	-0.0514797	+	0	NA	intron (NM_001136066, intron 1 of 5)	intron (NM_001136066, intron 1 of 5)	4529	NM_001136066	15369		NM_010443	ENSMUSG00000004070	Hmox2	HO-2|HO2	heme oxygenase 2	protein-coding
chr2:26115131-26115630	501	-0.597038	0.176608	-0.0948527	+	0	NA	intron (NM_026495, intron 1 of 5)	intron (NM_026495, intron 1 of 5)	7431	NM_026495	67991		NM_026495	ENSMUSG00000026932	Nacc2	0610020I02Rik|Btbd14a|C030048H19Rik	nucleus accumbens associated 2, BEN and BTB (POZ) domain containing	protein-coding
chr17:86355730-86356229	501	-1.53832	0.176879	-0.0212551	+	0	NA	intron (NM_011104, intron 2 of 14)	intron (NM_011104, intron 2 of 14)	-68801	NR_045435	72104		NR_045435	ENSMUSG00000100738	2010106C02Rik	-	RIKEN cDNA 2010106C02 gene	ncRNA
chr3:137267732-137268231	501	-0.850917	0.176879	-0.0759182	+	0	NA	Intergenic	Intergenic	-21636	NR_163863	229861		NR_163863	ENSMUSG00000104610	Gm567	-	predicted gene 567	ncRNA
chr12:83209390-83209889	501	-1.13709	0.178136	-0.0357139	+	0	NA	Intergenic	Intergenic	-270484	NR_046045	74283		NR_046045	ENSMUSG00000100890	1700085C21Rik	-	RIKEN cDNA 1700085C21 gene	ncRNA
chr9:42075356-42075855	501	-1.10569	0.178238	-0.0786708	+	0	NA	intron (NM_011436, intron 6 of 47)	MTEa|LTR|ERVL-MaLR	1608	NM_001357261	20660		NM_011436	ENSMUSG00000049313	Sorl1	2900010L19Rik|LR11|SorLA|gp250|mSorLA	sortilin-related receptor, LDLR class A repeats-containing	protein-coding
chr1:5588148-5588647	501	1.14741	0.180317	0.0313396	+	0	NA	promoter-TSS (NM_001318735)	promoter-TSS (NM_001318735)	-96	NM_001204371	18387		NM_011011	ENSMUSG00000025905	Oprk1	K-OR-1|KOR|KOR-1|MSL-1|Oprk2|R21	opioid receptor, kappa 1	protein-coding
chr1:92130371-92130870	501	-0.680634	0.180681	-0.0909066	+	0	NA	intron (NM_207225, intron 2 of 26)	intron (NM_207225, intron 2 of 26)	49721	NM_207225	208727		NM_207225	ENSMUSG00000026313	Hdac4	4932408F19Rik|HD4	histone deacetylase 4	protein-coding
chr3:107261779-107262278	501	-0.560718	0.184449	-0.0786289	+	0	NA	Intergenic	LTR37B|LTR|ERV1	-16830	NM_026774	68576		NM_026774	ENSMUSG00000087260	Lamtor5	1110003H18Rik|Hbxip|XIP	late endosomal/lysosomal adaptor, MAPK and MTOR activator 5	protein-coding
chr11:117934044-117934543	501	1.55777	0.185361	0.0278469	+	0	NA	Intergenic	Intergenic	35073	NM_007707	12702		NM_007707	ENSMUSG00000053113	Socs3	Cis3|Cish3|EF-10|Ef10|SSI-3|Ssi3	suppressor of cytokine signaling 3	protein-coding
chr5:90841187-90841686	501	-1.41402	0.186379	-0.0486744	+	0	NA	Intergenic	Intergenic	46902	NM_011339	20309		NM_011339	ENSMUSG00000029375	Cxcl15	Il8|Scyb15|lungkine|weche	C-X-C motif chemokine ligand 15	protein-coding
chr15:55819292-55819791	501	-2.20229	0.186592	-0.0505531	+	0	NA	intron (NM_016667, intron 1 of 6)	intron (NM_016667, intron 1 of 6)	87408	NM_016667	20649		NM_016667	ENSMUSG00000060429	Sntb1	-	syntrophin, basic 1	protein-coding
chr6:51057171-51057670	501	-0.871554	0.187476	-0.0741578	+	0	NA	Intergenic	Intergenic	151014	NR_157241	102633851		NR_157241		Gm31579	Gm44400	predicted gene, 31579	ncRNA
chr11:63039892-63040391	501	-0.973858	0.187534	-0.0323435	+	0	NA	Intergenic	Intergenic	-11191	NR_168671	102640927		NR_168671	ENSMUSG00000120650	Gm36874	-	predicted gene, 36874	ncRNA
chr12:16336363-16336862	501	2.9556	0.187945	0.0230547	+	0	NA	Intergenic	Intergenic	253158	NM_001130412	14245		NM_015763	ENSMUSG00000020593	Lpin1	Lipin1|fld	lipin 1	protein-coding
chr15:36854979-36855478	501	3.18027	0.187945	0.0220071	+	0	NA	Intergenic	Intergenic	-58299	NM_001253806	22631		NM_011740	ENSMUSG00000022285	Ywhaz	1110013I11Rik|14-3-3zeta	tyrosine 3-monooxygenase/tryptophan 5-monooxygenase activation protein, zeta polypeptide	protein-coding
chr7:36690455-36690954	501	2.08755	0.187945	0.0538598	+	0	NA	Intergenic	Intergenic	-7414	NM_172298	243931		NM_172298	ENSMUSG00000021217	Tshz3	A630038G13Rik|Tsh3|Zfp537|mKIAA1474|teashirt3	teashirt zinc finger family member 3	protein-coding
chr7:129256460-129256959	501	1.18406	0.187945	0.0497042	+	0	NA	promoter-TSS (NM_001080963)	promoter-TSS (NM_001080963)	-385	NM_001080963	381925		NM_001080963	ENSMUSG00000070366	Plpp4	C030048B12Rik|Gm1090|Ppapdc1a	phospholipid phosphatase 4	protein-coding
chr8:70610025-70610524	501	0.800182	0.187945	0.08969	+	0	NA	Intergenic	Intergenic	-1960	NM_001372476	76900		NM_133772	ENSMUSG00000070003	Ssbp4	1210002E11Rik|Ssdp4|Sspb4	single stranded DNA binding protein 4	protein-coding
chr9:73159218-73159717	501	-1.35884	0.187945	-0.0461004	+	0	NA	Intergenic	Intergenic	-33011	NR_166650	102636126		NR_166650	ENSMUSG00000098875	Gm27211	-	predicted gene 27211	ncRNA
chr9:111260467-111260966	501	-0.921687	0.187945	-0.0587732	+	0	NA	intron (NM_026810, intron 4 of 18)	intron (NM_026810, intron 4 of 18)	10892	NM_001324522	17350		NM_026810	ENSMUSG00000032498	Mlh1	1110035C23Rik	mutL homolog 1	protein-coding
chr3:90374344-90374843	501	2.87766	0.188961	0.0177028	+	0	NA	Intergenic	Intergenic	15345	NM_001316688	26568		NM_011988	ENSMUSG00000027932	Slc27a3	Acsvl3|FATP-3|FATP3|Vlcs-3	solute carrier family 27 (fatty acid transporter), member 3	protein-coding
chr13:117012031-117012530	501	-1.39117	0.189528	-0.0291632	+	0	NA	intron (NM_001081009, intron 3 of 26)	intron (NM_001081009, intron 3 of 26)	13251	NM_001081009	52552		NM_027272	ENSMUSG00000021725	Parp8	2810430O08Rik|ARTD16|D13Ertd275e	poly (ADP-ribose) polymerase family, member 8	protein-coding
chr19:3388582-3389081	501	0.537032	0.189528	0.0966309	+	0	NA	promoter-TSS (NM_001286557)	promoter-TSS (NM_001286557)	-26	NM_001039657	17771		NM_010841	ENSMUSG00000024905	Tesmin	Mtl5	testis expressed metallothionein like	protein-coding
chr1:64554456-64554955	501	-2.69196	0.190247	-0.0184741	+	0	NA	intron (NM_009952, intron 2 of 8)	Lx8|LINE|L1	21901	NM_001037726	12912		NM_009952	ENSMUSG00000025958	Creb1	2310001E10Rik|3526402H21Rik|Creb|Creb-1	cAMP responsive element binding protein 1	protein-coding
chr12:112082192-112082691	501	-1.33815	0.190247	-0.0615134	+	0	NA	Intergenic	RMER20A|LTR|ERVK	-24242	NM_001081169	104816		NM_001081169	ENSMUSG00000037686	Aspg	A530050D06Rik|Gm690	asparaginase	protein-coding
chr15:12113415-12113914	501	-1.00732	0.190247	-0.0469813	+	0	NA	Intergenic	Tigger14a|DNA|TcMar-Tigger	-4187	NM_011767	22763		NM_011767	ENSMUSG00000022201	Zfr	C920030H05Rik	zinc finger RNA binding protein	protein-coding
chr2:11402216-11402715	501	1.6217	0.190247	0.0476711	+	0	NA	Intergenic	Intergenic	-3965	NR_040615	77543		NR_040615	ENSMUSG00000102674	8030442B05Rik	-	RIKEN cDNA 8030442B05 gene	ncRNA
chr5:34948643-34949142	501	-1.25821	0.190247	-0.0425585	+	0	NA	promoter-TSS (NM_173402)	promoter-TSS (NM_173402)	-556	NM_173402	71729		NM_173402	ENSMUSG00000029101	Rgs12	1200016K18Rik|4632412M04Rik|E130309H11	regulator of G-protein signaling 12	protein-coding
chr10:83099613-83100112	501	-2.79933	0.190671	-0.0219024	+	0	NA	intron (NM_021439, intron 2 of 2)	intron (NM_021439, intron 2 of 2)	114365	NM_021439	58250		NM_021439	ENSMUSG00000034612	Chst11	1110020P09Rik|C4ST|C4ST-1|C4ST1|C4s	carbohydrate sulfotransferase 11	protein-coding
chr7:27490439-27490938	501	0.536312	0.192304	0.149866	+	0	NA	TTS (NM_018820)	TTS (NM_018820)	3735	NM_018820	55942		NM_018820	ENSMUSG00000008384	Sertad1	1110032C13Rik|Sei-1|Sei1|TRIP-Br1	SERTA domain containing 1	protein-coding
chr18:68299467-68299966	501	0.609967	0.192309	0.03196	+	0	NA	promoter-TSS (NM_001170953)	promoter-TSS (NM_001170953)	617	NM_153794	108654		NM_153794	ENSMUSG00000038121	Fam210a	4933403F05Rik	family with sequence similarity 210, member A	protein-coding
chr10:14482433-14482932	501	-0.720313	0.193944	-0.0641957	+	0	NA	intron (NM_001002268, intron 2 of 24)	intron (NM_001002268, intron 2 of 24)	62354	NM_001002268	215798		NM_001002268	ENSMUSG00000039116	Adgrg6	1190004A11Rik|DREG|Gm222|Gpr126	adhesion G protein-coupled receptor G6	protein-coding
chr7:129425461-129425960	501	1.70985	0.194252	0.0338353	+	0	NA	Intergenic	Intergenic	-22577	NR_166582	102635775		NR_166580		Gm33027	Gm44591	predicted gene, 33027	ncRNA
chr13:55510541-55511040	501	0.889607	0.194371	0.0572774	+	0	NA	intron (NR_104287, intron 2 of 8)	intron (NR_104287, intron 2 of 8)	2656	NM_001114088	67399		NM_026131	ENSMUSG00000021493	Pdlim7	LMP	PDZ and LIM domain 7	protein-coding
chr4:140029449-140029948	501	-1.30009	0.195303	-0.0697023	+	0	NA	intron (NM_198610, intron 6 of 9)	L2b|LINE|L2	-61672	NM_173427	242721		NM_173427	ENSMUSG00000078234	Klhdc7a	B230308G19Rik	kelch domain containing 7A	protein-coding
chr1:34143389-34143888	501	-2.0657	0.196342	-0.0290521	+	0	NA	intron (NM_134448, intron 6 of 97)	intron (NM_134448, intron 6 of 97)	-16622	NM_010081	13518		NM_010081	ENSMUSG00000026131	Dst	2310001O04Rik|A830042E19Rik|BP230|BPAG1-n|Bpag|Bpag1|Macf2|ah|athetoid|dt|mKIAA0728|nmf203|nmf339	dystonin	protein-coding
chr12:91412686-91413185	501	-0.853034	0.196342	-0.0379625	+	0	NA	intron (NM_001113404, intron 1 of 8)	intron (NM_001113404, intron 1 of 8)	11942	NM_011648	22095		NM_011648	ENSMUSG00000020963	Tshr	hypothroid|hyt|pet	thyroid stimulating hormone receptor	protein-coding
chr15:64984677-64985176	501	-1.24238	0.196342	-0.0588039	+	0	NA	Intergenic	Intergenic	-62630	NM_001291903	11514		NM_009623	ENSMUSG00000022376	Adcy8	AC8	adenylate cyclase 8	protein-coding
chr5:118108400-118108899	501	-0.605422	0.197536	-0.121577	+	0	NA	intron (NM_172721, intron 5 of 10)	intron (NM_172721, intron 5 of 10)	46809	NM_172721	231672		NM_172721	ENSMUSG00000032867	Fbxw8	4930438M06Rik|FBW6|FBW8|FBXO29|Fbx29	F-box and WD-40 domain protein 8	protein-coding
chr8:8639596-8640095	501	-0.573911	0.198712	-0.0824718	+	0	NA	intron (NM_010111, intron 1 of 4)	intron (NM_010111, intron 1 of 4)	21397	NM_001368299	13642		NM_010111	ENSMUSG00000001300	Efnb2	ELF-2|Epl5|Eplg5|Htk-L|LERK-5|Lerk5|NLERK-1	ephrin B2	protein-coding
chr11:118530943-118531442	501	2.13395	0.19966	0.0270966	+	0	NA	intron (NM_001285436, intron 3 of 13)	intron (NM_001285436, intron 3 of 13)	54360	NM_001359368	217364		NM_172573	ENSMUSG00000033857	Engase	C130099A03|D230014K01Rik	endo-beta-N-acetylglucosaminidase	protein-coding
chrX:152232633-152233132	501	0.538926	0.19966	0.125962	+	0	NA	promoter-TSS (NM_013668)	promoter-TSS (NM_013668)	-345	NM_013668	20591		NM_013668	ENSMUSG00000025332	Kdm5c	D930009K15Rik|Jarid1c|Smcx|mKIAA0234	lysine demethylase 5C	protein-coding
chr9:68619004-68619503	501	-0.872967	0.200361	-0.0619934	+	0	NA	Intergenic	Intergenic	-34533	NM_013646	19883		NM_013646	ENSMUSG00000032238	Rora	9530021D13Rik|Nr1f1|ROR1|ROR2|ROR3|nmf267|sg|staggerer|tmgc26	RAR-related orphan receptor alpha	protein-coding
chr13:107264516-107265015	501	-0.51321	0.200734	-0.101559	+	0	NA	Intergenic	PB1D7|SINE|Alu	-205057	NR_045084	105120		NR_045083	ENSMUSG00000114780	AI197445	-	expressed sequence AI197445	ncRNA
chr15:85239429-85239928	501	-1.7352	0.201834	-0.0423916	+	0	NA	intron (NM_010180, intron 11 of 16)	intron (NM_010180, intron 11 of 16)	33670	NM_010180	14114		NM_010180	ENSMUSG00000006369	Fbln1	-	fibulin 1	protein-coding
chr11:120825251-120825750	501	1.50497	0.20406	0.048175	+	0	NA	promoter-TSS (NM_007988)	promoter-TSS (NM_007988)	-953	NM_007988	14104		NM_007988	ENSMUSG00000025153	Fasn	A630082H08Rik|FAS	fatty acid synthase	protein-coding
chr6:115499430-115499929	501	-0.901183	0.204601	-0.0723662	+	0	NA	Intergenic	Intergenic	-45012	NM_199033	381802		NM_199033	ENSMUSG00000042389	Tsen2	-	tRNA splicing endonuclease subunit 2	protein-coding
chr7:44676541-44677040	501	-0.796349	0.204601	-0.10032	+	0	NA	intron (NR_152106, intron 4 of 4)	intron (NR_152106, intron 4 of 4)	-5947	NM_001271540	71960		NM_028021	ENSMUSG00000030739	Myh14	2400004E04Rik|II-C|NHMCII|NMHC II-C	myosin, heavy polypeptide 14	protein-coding
chrX:166172645-166173144	501	-2.42016	0.204601	-0.0308578	+	0	NA	intron (NM_146238, intron 1 of 3)	intron (NM_146238, intron 1 of 3)	2440	NM_001310724	237221		NM_146238	ENSMUSG00000040621	Gemin8	B130034M20Rik|B930082C09Rik|gemin-8	gem nuclear organelle associated protein 8	protein-coding
chr7:4865493-4865992	501	-1.01142	0.205006	-0.0248203	+	0	NA	intron (NM_026158, intron 1 of 5)	MIR3|SINE|MIR	437	NM_026158	67441		NM_026158	ENSMUSG00000052605	Isoc2b	0610042E07Rik|Isoc2	isochorismatase domain containing 2b	protein-coding
chr10:96125973-96126472	501	-0.70312	0.205314	-0.0281067	+	0	NA	Intergenic	Intergenic	-99985	NR_110448	74881		NR_110448	ENSMUSG00000112762	4930459C07Rik	-	RIKEN cDNA 4930459C07 gene	ncRNA
chr12:29166299-29166798	501	-0.681784	0.205314	-0.0320489	+	0	NA	intron (NR_154987, intron 3 of 3)	intron (NR_154987, intron 3 of 3)	24619	NR_154987	102633526		NR_154987	ENSMUSG00000113986	Gm31333	-	predicted gene, 31333	ncRNA
chr2:166215831-166216330	501	-0.624232	0.205314	-0.099977	+	0	NA	Intergenic	Intergenic	-57828	NR_033467	670775		NR_033467	ENSMUSG00000084840	Gm11468	-	predicted gene 11468	ncRNA
chr6:84589619-84590118	501	-1.76279	0.205314	-0.0242404	+	0	NA	intron (NM_175475, intron 1 of 6)	intron (NM_175475, intron 1 of 6)	3942	NM_175475	232174		NM_175475	ENSMUSG00000063415	Cyp26b1	CP26|P450RAI-2	cytochrome P450, family 26, subfamily b, polypeptide 1	protein-coding
chr7:39655195-39655694	501	-1.87434	0.205314	-0.0342051	+	0	NA	Intergenic	IAPLTR2_Mm|LTR|ERVK	102615	NM_001378671	102637087		NM_001378666	ENSMUSG00000108621	Gm33989	6230415J03Rik|Gm37494|Gm4790	predicted gene, 33989	protein-coding
chr16:55571113-55571612	501	-0.989556	0.205525	-0.0666589	+	0	NA	Intergenic	Intergenic	76631	NR_039578	100628589		NR_039578	ENSMUSG00000093292	Mir5118	mmu-mir-5118|mu-mir-5118	microRNA 5118	ncRNA
chr18:76059288-76059787	501	-1.37054	0.205525	-0.0555351	+	0	NA	5' UTR (NM_001357506, exon 1 of 3)	5' UTR (NM_001357506, exon 1 of 3)	211	NM_001357506	207259		NM_145356	ENSMUSG00000044646	Zbtb7c	B230208J24Rik|Kr-pok|Zbtb36	zinc finger and BTB domain containing 7C	protein-coding
chr2:132724021-132724520	501	-0.684772	0.205525	-0.0699109	+	0	NA	intron (NM_028637, intron 2 of 2)	intron (NM_028637, intron 2 of 2)	33672	NM_028637	73747		NM_028637	ENSMUSG00000044991	Shld1	1110034G24Rik	shieldin complex subunit 1	protein-coding
chr4:122878260-122878759	501	2.03207	0.205525	0.0365838	+	0	NA	intron (NM_007598, intron 1 of 12)	L3|LINE|CR1	7567	NM_001358035	12331		NM_007598	ENSMUSG00000028656	Cap1	-	cyclase associated actin cytoskeleton regulatory protein 1	protein-coding
chr9:106418266-106418765	501	1.50901	0.205525	0.0489686	+	0	NA	Intergenic	Intergenic	-10896	NM_009082	19944		NM_009082	ENSMUSG00000048758	Rpl29	Rpl43	ribosomal protein L29	protein-coding
chr12:76263756-76264255	501	-3.36925	0.205621	-0.0186669	+	0	NA	intron (NM_138745, intron 1 of 27)	intron (NM_138745, intron 1 of 27)	8773	NM_138745	108156		NM_138745	ENSMUSG00000021048	Mthfd1	Dcs|E430024A07Rik|Mthfd	methylenetetrahydrofolate dehydrogenase (NADP+ dependent), methenyltetrahydrofolate cyclohydrolase, formyltetrahydrofolate synthase	protein-coding
chr4:131563829-131564328	501	-3.28045	0.205621	-0.0174332	+	0	NA	Intergenic	Intergenic	146462	NR_166702	105247176		NR_166702		Gm42321	Gm16080	predicted gene, 42321	ncRNA
chr5:36124489-36124988	501	-1.22858	0.205699	-0.024356	+	0	NA	intron (NM_030889, intron 3 of 26)	intron (NM_030889, intron 3 of 26)	-79283	NM_175249	76943		NM_175249	ENSMUSG00000043430	Psapl1	2310020A21Rik	prosaposin-like 1	protein-coding
chr11:70456293-70456792	501	-1.08789	0.206848	-0.0329269	+	0	NA	intron (NR_151497, intron 3 of 5)	intron (NR_151497, intron 3 of 5)	-2891	NM_001348337	574428		NM_001029929	ENSMUSG00000040829	Zmynd15	-	zinc finger, MYND-type containing 15	protein-coding
chr12:8121666-8122165	501	-2.17156	0.206848	-0.0322786	+	0	NA	Intergenic	Lx3A|LINE|L1	-86211	NR_157107	68832		NM_172401	ENSMUSG00000037669	Ldah	1110057K04Rik|mLDAH	lipid droplet associated hydrolase	protein-coding
chr13:54389893-54390392	501	-1.06796	0.206848	-0.0629417	+	0	NA	Intergenic	Intergenic	18793	NM_009946	12890		NM_009946	ENSMUSG00000025867	Cplx2	921-L|Gm34843	complexin 2	protein-coding
chr3:145649134-145649633	501	0.909555	0.206848	0.0696041	+	0	NA	exon (NM_010516, exon 2 of 5)	exon (NM_010516, exon 2 of 5)	602	NM_010516	16007		NM_010516	ENSMUSG00000028195	Ccn1	Cyr61|Igfbp10	cellular communication network factor 1	protein-coding
chr4:141663909-141664408	501	0.573673	0.206848	0.0657291	+	0	NA	promoter-TSS (NM_001347237)	promoter-TSS (NM_001347237)	-12	NM_001347237	69582		NM_001033150	ENSMUSG00000028917	Plekhm2	2310034J19Rik|mKIAA0842	pleckstrin homology domain containing, family M (with RUN domain) member 2	protein-coding
chr5:34336712-34337211	501	0.80596	0.206848	0.046849	+	0	NA	promoter-TSS (NM_001304270)	promoter-TSS (NM_001304270)	29	NM_001304270	19822		NM_011278	ENSMUSG00000029110	Rnf4	Gtrgeo8|SNURF	ring finger protein 4	protein-coding
chr7:111730348-111730847	501	-1.02946	0.206848	-0.065055	+	0	NA	intron (NM_001360903, intron 1 of 10)	intron (NM_001360903, intron 1 of 10)	49380	NM_173739	233733		NM_173739	ENSMUSG00000038296	Galnt18	2900011G21Rik|Galntl4|galNAc-T18|mpp-GalNAc-T18(O18)	polypeptide N-acetylgalactosaminyltransferase 18	protein-coding
chr9:42240968-42241467	501	1.34466	0.206848	0.0568973	+	0	NA	Intergenic	Intergenic	23083	NM_172769	235293		NM_172769	ENSMUSG00000032018	Sc5d	A830037K02|A830073K23Rik|Sc5dl	sterol-C5-desaturase	protein-coding
chr9:47307056-47307555	501	-2.59616	0.206848	-0.0195118	+	0	NA	Intergenic	MER130|Unknown|Unknown	-222865	NM_001310841	54725		NM_018770	ENSMUSG00000032076	Cadm1	2900073G06Rik|3100001I08Rik|Bl2|Igsf4|Igsf4a|Necl2|RA175|RA175A|RA175B|RA175C|RA175N|ST17|SgIGSF|SynCam|Tslc1	cell adhesion molecule 1	protein-coding
chr13:73447409-73447908	501	-1.07194	0.207435	-0.0309339	+	0	NA	Intergenic	Intergenic	-19573	NM_145376	210992		NM_145376	ENSMUSG00000021608	Lpcat1	2900035H07Rik|Aytl2|LPCAT|LPCAT-1|lysoPAFAT|mLPCAT1|rd11	lysophosphatidylcholine acyltransferase 1	protein-coding
chr15:99497019-99497518	501	-0.58028	0.207435	-0.0454051	+	0	NA	3' UTR (NM_001038658, exon 12 of 12)	3' UTR (NM_001038658, exon 12 of 12)	-22538	NM_029236	75284		NM_029236	ENSMUSG00000037525	Bcdin3d	4930556P03Rik	BCDIN3 domain containing	protein-coding
chr17:57246850-57247349	501	1.20976	0.207435	0.0348816	+	0	NA	intron (NM_030084, intron 1 of 16)	intron (NM_030084, intron 1 of 16)	371	NM_001308074	78308		NM_030084	ENSMUSG00000005823	Gpr108	1810015L19Rik|Lustr2	G protein-coupled receptor 108	protein-coding
chr19:5610405-5610904	501	1.25852	0.207435	0.0140059	+	0	NA	promoter-TSS (NM_001199249)	promoter-TSS (NM_001199249)	-560	NM_001199248	81601		NM_178637	ENSMUSG00000024926	Kat5	CPLA2|Htatip|Htatip1|PLIP|Tip55|Tip60	K(lysine) acetyltransferase 5	protein-coding
chr19:22081423-22081922	501	0.901482	0.207435	0.0476377	+	0	NA	Intergenic	Intergenic	-57374	NM_001035242	226025		NM_177341	ENSMUSG00000052387	Trpm3	6330504P12Rik|9330180E14|B930001P07Rik|LTRPC3|MLSN2	transient receptor potential cation channel, subfamily M, member 3	protein-coding
chr2:37768898-37769397	501	-0.863336	0.207435	-0.0836416	+	0	NA	Intergenic	Intergenic	-7102	NM_001163566	241324		NM_001163566	ENSMUSG00000035403	Crb2	5930402A21	crumbs family member 2	protein-coding
chr2:38111557-38112056	501	-0.523497	0.207435	-0.0748965	+	0	NA	intron (NM_001362978, intron 3 of 19)	intron (NM_001362978, intron 3 of 19)	175578	NM_001362977	227801		NM_146122	ENSMUSG00000035392	Dennd1a	6030446I19Rik|connecdenn	DENN domain containing 1A	protein-coding
chr3:20035064-20035563	501	0.577153	0.207435	0.0790899	+	0	NA	promoter-TSS (NM_001146323)	promoter-TSS (NM_001146323)	-3	NM_001146323	12807		NM_080634	ENSMUSG00000027615	Hps3	coa	HPS3, biogenesis of lysosomal organelles complex 2 subunit 1	protein-coding
chr3:116361053-116361552	501	-0.916948	0.207435	-0.0689646	+	0	NA	intron (NM_001378993, intron 5 of 14)	intron (NM_001378993, intron 5 of 14)	-7058	NM_001355646	229776		NM_001080818	ENSMUSG00000033502	Cdc14a	A830059A17Rik|CDC14A2|CDC14a1|Cdc14	CDC14 cell division cycle 14A	protein-coding
chr7:29303628-29304127	501	0.509089	0.207435	0.106491	+	0	NA	promoter-TSS (NM_013874)	promoter-TSS (NM_013874)	-128	NM_013874	29861		NM_013874	ENSMUSG00000030584	Dpf1	Neud4	double PHD fingers 1	protein-coding
chr8:87697094-87697593	501	-1.69865	0.207435	-0.0431464	+	0	NA	intron (NM_001310520, intron 3 of 5)	intron (NM_001310520, intron 3 of 5)	-55133	NR_131165	73557		NR_131165		1700096P03Rik	-	RIKEN cDNA 1700096P03 gene	ncRNA
chr16:33014870-33015369	501	-1.13435	0.207564	-0.0589442	+	0	NA	3' UTR (NM_001310674, exon 22 of 22)	3' UTR (NM_001310674, exon 22 of 22)	41067	NM_178378	69707		NM_178378	ENSMUSG00000035578	Iqcg	2400003L07Rik|G1-374-12|esgd12d|repro1|stubby12d	IQ motif containing G	protein-coding
chr9:41303036-41303535	501	-0.541984	0.207564	-0.06361	+	0	NA	Intergenic	Intergenic	-73241	NR_040725	73144		NM_001033153	ENSMUSG00000074415	Mir100hg	2610203C20Rik|3110039I08Rik|D230004N17Rik|D3Mgi9	Mir100 Mirlet7a-2 Mir125b-1 cluster host gene	ncRNA
chr13:102572875-102573374	501	-0.90229	0.207709	-0.0401983	+	0	NA	Intergenic	Intergenic	-120423	NM_001360519	17079		NM_008533	ENSMUSG00000021624	Cd180	F630107B15|Ly-78|Ly78|RP105	CD180 antigen	protein-coding
chr14:52012619-52013118	501	-1.75358	0.207709	-0.0378948	+	0	NA	intron (NM_027248, intron 1 of 4)	intron (NM_027248, intron 1 of 4)	1690	NM_001253695	69890		NM_027248	ENSMUSG00000049295	Zfp219	2010302A17Rik|Znf219	zinc finger protein 219	protein-coding
chr8:14606049-14606548	501	-1.30425	0.207709	-0.0439395	+	0	NA	intron (NM_172910, intron 4 of 15)	intron (NM_172910, intron 4 of 15)	-282238	NM_012000	26889		NM_012000	ENSMUSG00000026317	Cln8	Tlcd6|mnd	CLN8 transmembrane ER and ERGIC protein	protein-coding
chr10:56546768-56547267	501	-1.17758	0.208532	-0.0592112	+	0	NA	Intergenic	RLTR28|LTR|ERVL	115036	NR_152768	102640560		NR_152768	ENSMUSG00000112833	Gm36595	-	predicted gene, 36595	ncRNA
chr1:190333970-190334469	501	-1.11257	0.210383	-0.0812319	+	0	NA	Intergenic	Intergenic	-69429	NR_151624	433390		NR_151624	ENSMUSG00000103644	Gm29678	-	predicted gene, 29678	ncRNA
chr16:22471669-22472168	501	2.06862	0.210617	0.0276249	+	0	NA	intron (NM_001346673, intron 23 of 23)	MTE2b|LTR|ERVL-MaLR	-32348	NM_023794	104156		NM_023794	ENSMUSG00000013089	Etv5	1110005E01Rik|8430401F14Rik|ERM	ets variant 5	protein-coding
chr9:77377056-77377555	501	1.62736	0.210939	0.0184073	+	0	NA	intron (NR_040378, intron 3 of 3)	intron (NR_040378, intron 3 of 3)	22111	NR_040378	70487		NR_040378	ENSMUSG00000099170	5730403I07Rik	-	RIKEN cDNA 5730403I07 gene	ncRNA
chr16:11625902-11626401	501	-1.45345	0.211038	-0.0534774	+	0	NA	intron (NM_001290148, intron 8 of 13)	intron (NM_001290148, intron 8 of 13)	-153551	NR_126430	73761		NR_126430		4833415N18Rik	-	RIKEN cDNA 4833415N18 gene	ncRNA
chr16:13817769-13818268	501	1.96366	0.211845	0.044406	+	0	NA	Intergenic	(TC)n|Simple_repeat|Simple_repeat	-1233	NR_144374	18203		NM_010946	ENSMUSG00000022681	Ntan1	PNAA|PNAD	N-terminal Asn amidase	protein-coding
chr8:19185839-19186338	501	-2.83601	0.212853	-0.0344172	+	0	NA	Intergenic	Lx10|LINE|L1	-8240	NM_183026	244332		NM_183026	ENSMUSG00000046354	Defb14	BD-14	defensin beta 14	protein-coding
chr1:13004937-13005436	501	-1.09892	0.213193	-0.0678937	+	0	NA	Intergenic	Intergenic	-14051	NM_172841	240726		NM_172841	ENSMUSG00000025938	Slco5a1	4732454B15|A630033C23Rik	solute carrier organic anion transporter family, member 5A1	protein-coding
chr12:113735792-113736291	501	2.68985	0.213193	0.0350744	+	0	NA	Intergenic	Intergenic	192133	NM_174885	238406		NM_174885	ENSMUSG00000043945	Adam6a	Adam6|tMDCIV	a disintegrin and metallopeptidase domain 6A	protein-coding
chr8:91865961-91866460	501	-2.64421	0.213193	-0.0255917	+	0	NA	Intergenic	Intergenic	-64556	NM_001253822	16373		NM_008393	ENSMUSG00000031734	Irx3	-	Iroquois related homeobox 3	protein-coding
chr17:29220558-29221057	501	-0.896515	0.213591	-0.0818066	+	0	NA	intron (NM_153166, intron 3 of 20)	MamRep434|DNA|TcMar-Tigger	16983	NM_001360239	240058		NM_153166	ENSMUSG00000024008	Cpne5	A830083G22Rik	copine V	protein-coding
chr17:35505996-35506495	501	2.51139	0.213591	0.0331719	+	0	NA	exon (NM_013633, exon 1 of 5)	exon (NM_013633, exon 1 of 5)	213	NM_013633	18999		NM_013633	ENSMUSG00000024406	Pou5f1	NF-A3|Oct-3|Oct-3/4|Oct-4|Oct3|Oct3/4|Oct4|Otf-3|Otf-4|Otf3|Otf3-rs7|Otf3g|Otf4	POU domain, class 5, transcription factor 1	protein-coding
chr9:56830188-56830687	501	1.23513	0.213591	0.0384206	+	0	NA	Intergenic	Intergenic	21526	NM_198673	382075		NM_198673	ENSMUSG00000045620	Cimap1c	Gm1116|Odf3l1	ciliary microtubule associated protein 1C	protein-coding
chr9:120234984-120235483	501	-2.4292	0.213591	-0.0316032	+	0	NA	Intergenic	Intergenic	-68840	NM_144557	245049		NM_144557	ENSMUSG00000041794	Myrip	A230081N12Rik|Slac2-c|Slac2c	myosin VIIA and Rab interacting protein	protein-coding
chr10:68107020-68107519	501	-1.32067	0.214672	-0.0360587	+	0	NA	intron (NM_023598, intron 8 of 9)	intron (NM_023598, intron 8 of 9)	127699	NM_001359318	170799		NM_133244	ENSMUSG00000037846	Rtkn2	B130039D23Rik|Mbf|Plekhk1	rhotekin 2	protein-coding
chr11:4341924-4342423	501	-2.26065	0.214994	-0.0218786	+	0	NA	Intergenic	Intergenic	56705	NR_166830	102638371		NR_166830		Gm11958	-	predicted gene 11958	ncRNA
chr12:84417636-84418135	501	-1.87921	0.214994	-0.0269556	+	0	NA	exon (NM_025525, exon 1 of 1)	exon (NM_025525, exon 1 of 1)	685	NM_025525	66381		NM_025525	ENSMUSG00000098134	Rnf113a2	2310020H19Rik|Rnf113a	ring finger protein 113A2	protein-coding
chr5:100536635-100537134	501	2.39971	0.215307	0.0275525	+	0	NA	intron (NM_001359203, intron 5 of 8)	Tigger17a|DNA|TcMar-Tigger	18575	NM_012001	26891		NM_012001	ENSMUSG00000035297	Cops4	D5Ertd774e|SGN4	COP9 signalosome subunit 4	protein-coding
chr2:102130430-102130929	501	-0.970889	0.215462	-0.112541	+	0	NA	intron (NM_178886, intron 1 of 5)	intron (NM_178886, intron 1 of 5)	55781	NM_001290784	241576		NM_178886	ENSMUSG00000048058	Ldlrad3	6430500P08|Lrad3	low density lipoprotein receptor class A domain containing 3	protein-coding
chr15:101270464-101270963	501	1.10157	0.215554	0.0212061	+	0	NA	exon (NM_010444, exon 2 of 7)	exon (NM_010444, exon 2 of 7)	3867	NM_010444	15370		NM_010444	ENSMUSG00000023034	Nr4a1	GFRP1|Gfrp|Hbr-1|Hbr1|Hmr|N10|NGFI-B|NGFIB|NP10|NUR77-1|NUR77-2|TIS1|TR3|nur77	nuclear receptor subfamily 4, group A, member 1	protein-coding
chr16:43130514-43131013	501	-0.955455	0.215554	-0.0408771	+	0	NA	intron (NM_001285805, intron 2 of 10)	intron (NM_001285805, intron 2 of 10)	-116521	NM_181058	56490		NM_019778	ENSMUSG00000022708	Zbtb20	1300017A20Rik|7330412A13Rik|A930017C21Rik|D16Wsu73e|DPZF|HOF|J20|ODA-8S|Oda8|Tg(PDGFB-APPSwInd)20Lms|Zfp288	zinc finger and BTB domain containing 20	protein-coding
chr10:125989821-125990320	501	-1.19045	0.216327	-0.0513277	+	0	NA	intron (NM_177152, intron 3 of 18)	intron (NM_177152, intron 3 of 18)	23851	NM_177152	320398		NM_177152	ENSMUSG00000020105	Lrig3	9030421L11Rik|9130004I02Rik|9430095K15Rik|mKIAA3016	leucine-rich repeats and immunoglobulin-like domains 3	protein-coding
chr2:24407681-24408180	501	-0.680722	0.21633	-0.130424	+	0	NA	3' UTR (NM_177611, exon 17 of 17)	3' UTR (NM_177611, exon 17 of 17)	21314	NM_001355232	215632		NM_177611	ENSMUSG00000026979	Psd4	EFA6B	pleckstrin and Sec7 domain containing 4	protein-coding
chr17:31295898-31296397	501	0.884503	0.216395	0.0376344	+	0	NA	promoter-TSS (NM_001242427)	promoter-TSS (NM_001242427)	-77	NM_001242427	224674		NM_153062	ENSMUSG00000024036	Slc37a1	G3PP	solute carrier family 37 (glycerol-3-phosphate transporter), member 1	protein-coding
chr2:118529360-118529859	501	-0.756948	0.216395	-0.0808905	+	0	NA	non-coding (NR_138603, exon 2 of 2)	non-coding (NR_138603, exon 2 of 2)	14978	NR_138603	171543		NM_138313	ENSMUSG00000040093	Bmf	-	BCL2 modifying factor	protein-coding
chr17:8284356-8284855	501	0.765507	0.216436	0.0479448	+	0	NA	exon (NM_001364919, exon 1 of 5)	exon (NM_001364919, exon 1 of 5)	151	NM_001364919	55951		NM_018819	ENSMUSG00000023861	Mpc1	0610006G08Rik|3830411I18Rik|Brp44l	mitochondrial pyruvate carrier 1	protein-coding
chr15:87365679-87366178	501	2.40642	0.216647	0.0325283	+	0	NA	Intergenic	B3|SINE|B2	122381	NR_167711	77961		NR_167711	ENSMUSG00000115930	A930027H12Rik	-	RIKEN cDNA A930027H12 gene	ncRNA
chr19:18873129-18873628	501	-0.755973	0.216647	-0.0713815	+	0	NA	intron (NR_157571, intron 32 of 38)	intron (NR_157571, intron 32 of 38)	123648	NR_157571	225997		NM_153417	ENSMUSG00000024727	Trpm6	CHAK2|TRPM6/CHAK2	transient receptor potential cation channel, subfamily M, member 6	protein-coding
chr6:28853679-28854178	501	-1.66468	0.216647	-0.0362787	+	0	NA	intron (NM_019776, intron 16 of 23)	intron (NM_019776, intron 16 of 23)	-22181	NM_138682	192198		NM_138682	ENSMUSG00000049939	Lrrc4	MBAG1|NGL-2|NGL2|NLG-2|Nag14	leucine rich repeat containing 4	protein-coding
chr6:29388452-29388951	501	-0.990445	0.216647	-0.0385755	+	0	NA	Intergenic	Intergenic	-7874	NM_001347071	232664		NM_145574	ENSMUSG00000029769	Ccdc136	4921511K06Rik	coiled-coil domain containing 136	protein-coding
chr8:108885451-108885950	501	-0.81317	0.216647	-0.0523242	+	0	NA	intron (NM_007496, intron 4 of 9)	intron (NM_007496, intron 4 of 9)	-51160	NR_037295	100526511		NR_037295	ENSMUSG00000093241	Mir3108	mir-3108|mmu-mir-3108	microRNA 3108	ncRNA
chr19:55136985-55137484	501	1.9735	0.217178	0.0226803	+	0	NA	Intergenic	Intergenic	-9996	NM_001356285	14732		NM_008149	ENSMUSG00000024978	Gpam	GPAT|GPAT-1|GPAT1|P90	glycerol-3-phosphate acyltransferase, mitochondrial	protein-coding
chr4:125437229-125437728	501	-0.635685	0.217178	-0.0858651	+	0	NA	Intergenic	Intergenic	-53218	NM_001081097	14807		NM_001081097	ENSMUSG00000001985	Grik3	9630027E11|GluK3|GluR7-3|Glur-7|Glur7	glutamate receptor, ionotropic, kainate 3	protein-coding
chr11:110781651-110782150	501	1.54863	0.219278	0.0440701	+	0	NA	Intergenic	Intergenic	-186133	NM_010604	16517		NM_010604	ENSMUSG00000051497	Kcnj16	6430410F18Rik|Kir5.1	potassium inwardly-rectifying channel, subfamily J, member 16	protein-coding
chr18:64339692-64340191	501	0.733462	0.219278	0.0769741	+	0	NA	promoter-TSS (NM_194268)	promoter-TSS (NM_194268)	-423	NM_194268	225631		NM_194268	ENSMUSG00000045991	Onecut2	C730009D12|OC-2|Oc2	one cut domain, family member 2	protein-coding
chr13:76131635-76132134	501	-1.78441	0.219378	-0.0204151	+	0	NA	intron (NM_001081352, intron 20 of 43)	ORR1B2|LTR|ERVL-MaLR	33150	NM_001081352	218343		NM_001081352	ENSMUSG00000033991	Skic3	Ski3|Ttc37	SKI3 subunit of superkiller complex	protein-coding
chr4:151285388-151285887	501	-1.59992	0.219378	-0.0233508	+	0	NA	intron (NM_001081557, intron 6 of 23)	intron (NM_001081557, intron 6 of 23)	196067	NM_001308446	105704528		NM_001308446	ENSMUSG00000078491	Gm13090	-	predicted gene 13090	protein-coding
chr9:103108179-103108678	501	-1.69397	0.219378	-0.0196609	+	0	NA	Intergenic	L1MD1|LINE|L1	-3646	NM_173781	270192		NM_173781	ENSMUSG00000032549	Rab6b	9630015C03|C330006L04Rik|D9Bwg0185e	RAB6B, member RAS oncogene family	protein-coding
chr3:142390181-142390680	501	-0.692475	0.219531	-0.0849515	+	0	NA	intron (NM_001190853, intron 2 of 9)	intron (NM_001190853, intron 2 of 9)	1420	NM_001190857	56376		NM_019808	ENSMUSG00000028273	Pdlim5	1110001A05Rik|Enh|Enh1|Enh2|Enh3|LIM	PDZ and LIM domain 5	protein-coding
chr14:17849863-17850362	501	-1.77501	0.219847	-0.0229607	+	0	NA	intron (NM_001113417, intron 2 of 9)	intron (NM_001113417, intron 2 of 9)	-131532	NM_009380	21834		NM_009380	ENSMUSG00000021779	Thrb	Nr1a2|T3R[b]|T3Rbeta|Thrb1|Thrb2|c-erbAbeta	thyroid hormone receptor beta	protein-coding
chr4:149378366-149378865	501	-0.771532	0.220125	-0.0507515	+	0	NA	intron (NM_022022, intron 6 of 26)	intron (NM_022022, intron 6 of 26)	43976	NR_131918	74310		NR_131918	ENSMUSG00000085286	Ube4bos3	1700121F15Rik	ubiquitination factor E4B, opposite strand 3	ncRNA
chr1:161269345-161269844	501	-0.835157	0.220812	-0.0679836	+	0	NA	Intergenic	ORR1F|LTR|ERVL-MaLR	-18384	NR_130150	11758		NM_007453	ENSMUSG00000026701	Prdx6	1-Cys Prx|1-cysPrx|9430088D19Rik|Aop2|Brp-12|CP-3|GPx|LPCAT-5|Ltw-4|Ltw4|Lvtw-4|NSGPx|ORF06|Prdx5|aiPLA2	peroxiredoxin 6	protein-coding
chr19:20027862-20028361	501	-0.956311	0.220812	-0.0981867	+	0	NA	Intergenic	Intergenic	-17967	NR_166815	100042218		NR_166815	ENSMUSG00000118150	Gm3728	-	predicted gene 3728	ncRNA
chr2:141983963-141984462	501	-1.38505	0.220812	-0.0365709	+	0	NA	intron (NM_001013802, intron 8 of 18)	MER20|DNA|hAT-Charlie	917252	NM_001355123	16558		NM_001081133	ENSMUSG00000038844	Kif16b	8430434E15Rik|mKIAA1590	kinesin family member 16B	protein-coding
chr2:103390086-103390585	501	-0.890401	0.221876	-0.0882526	+	0	NA	Intergenic	Intergenic	-1291	NR_130965	211039		NR_130964	ENSMUSG00000070794	BC016548	-	cDNA sequence BC016548	ncRNA
chr7:79194544-79195043	501	-0.596789	0.222445	-0.117531	+	0	NA	Intergenic	Intergenic	-45733	NM_008594	17304		NM_008594	ENSMUSG00000030605	Mfge8	MFG-E8|MP47|Mfgm|P47|SED1|lactadherin	milk fat globule EGF and factor V/VIII domain containing	protein-coding
chr7:128937969-128938468	501	1.37819	0.222445	0.0328348	+	0	NA	Intergenic	Intergenic	193348	NM_001029982	207352		NM_001029982	ENSMUSG00000055319	Sec23ip	D7Ertd373e|p125	Sec23 interacting protein	protein-coding
chr2:159069062-159069561	501	-0.78304	0.222511	-0.0983995	+	0	NA	Intergenic	Intergenic	274504	NM_001291144	71715		NM_145742	ENSMUSG00000027655	Dhx35	1200009D07Rik|Ddx35	DEAH-box helicase 35	protein-coding
chr16:49193500-49193999	501	-1.70514	0.223695	-0.032841	+	0	NA	intron (NM_001166210, intron 38 of 40)	intron (NM_001166210, intron 38 of 40)	62023	NR_166907	73255		NR_166907	ENSMUSG00000073976	1700026J12Rik	-	RIKEN cDNA 1700026J12 gene	ncRNA
chr11:32324578-32325077	501	-0.864151	0.224048	-0.0750202	+	0	NA	Intergenic	Intergenic	-23013	NM_177364	268396		NM_177364	ENSMUSG00000040711	Sh3pxd2b	G431001E03Rik|TSK4|Tks4|fad49	SH3 and PX domains 2B	protein-coding
chr11:54311930-54312429	501	-0.739489	0.224048	-0.0796119	+	0	NA	intron (NM_144823, intron 1 of 20)	intron (NM_144823, intron 1 of 20)	-2724	NM_001033599	216739		NM_144823	ENSMUSG00000020333	Acsl6	A330035H04Rik|Facl6|LACS|Lacsl|mKIAA0837	acyl-CoA synthetase long-chain family member 6	protein-coding
chr12:71014888-71015387	501	0.797673	0.224048	0.0855746	+	0	NA	promoter-TSS (NM_001081195)	promoter-TSS (NM_001081195)	686	NR_045055	73204		NR_045055		3110056K07Rik	4921536K06Rik	RIKEN cDNA 3110056K07 gene	ncRNA
chr12:86802164-86802663	501	1.29026	0.224048	0.0691241	+	0	NA	Intergenic	Intergenic	68044	NM_001195767	627607		NM_001195767	ENSMUSG00000059114	Lrrc74a	EG627607|Gm6772|Lrrc74	leucine rich repeat containing 74A	protein-coding
chr12:93207554-93208053	501	-1.10713	0.224048	-0.0336199	+	0	NA	Intergenic	Intergenic	237020	NR_126436	75295		NR_126436	ENSMUSG00000113164	4930559C10Rik	-	RIKEN cDNA 4930559C10 gene	ncRNA
chr14:11133731-11134230	501	-2.09744	0.224048	-0.0352967	+	0	NA	intron (NM_010210, intron 1 of 8)	intron (NM_010210, intron 1 of 8)	28055	NM_001360141	14198		NM_010210	ENSMUSG00000060579	Fhit	Fra14A2	fragile histidine triad gene	protein-coding
chr15:58976496-58976995	501	-0.74135	0.224048	-0.0771724	+	0	NA	intron (NM_144800, intron 3 of 14)	intron (NM_144800, intron 3 of 14)	42944	NM_023172	66218		NM_023172	ENSMUSG00000022354	Ndufb9	1190008J14Rik|CI-B22	NADH:ubiquinone oxidoreductase subunit B9	protein-coding
chr16:29688105-29688604	501	-1.52824	0.224048	-0.0276766	+	0	NA	Intergenic	Intergenic	109020	NM_001199177	74143		NM_133752	ENSMUSG00000038084	Opa1	1200011N24Rik|lilr3|mKIAA0567	OPA1, mitochondrial dynamin like GTPase	protein-coding
chr19:4820629-4821128	501	-0.772355	0.224048	-0.0765972	+	0	NA	Intergenic	Intergenic	-9244	NM_001290128	102902673		NM_001290127	ENSMUSG00000096370	Gm21992	Rbm14-rbm4	predicted gene 21992	protein-coding
chr2:4508097-4508596	501	-0.512554	0.224048	-0.0985812	+	0	NA	intron (NM_172475, intron 5 of 22)	MTE2b|LTR|ERVL-MaLR	-51408	NM_001177844	209630		NM_172475	ENSMUSG00000026657	Frmd4a	2700017I06Rik|5330420J21|C230040M21Rik|Frmd4|Gm13190|mKIAA1294	FERM domain containing 4A	protein-coding
chr6:31206063-31206562	501	-0.930525	0.224048	-0.0465501	+	0	NA	intron (NR_110469, intron 1 of 3)	intron (NR_110469, intron 1 of 3)	12162	NR_110471	232685		NM_144555	ENSMUSG00000044471	Lncpint	Lincpint|MNCb-1768|Pint|linc-Pint	long non-protein coding RNA, Trp53 induced transcript	ncRNA
chr6:83435991-83436490	501	1.79167	0.224048	0.0359211	+	0	NA	intron (NM_001347313, intron 3 of 11)	intron (NM_001347313, intron 3 of 11)	5438	NM_183138	194388		NM_183138	ENSMUSG00000034832	Tet3	B430006D22Rik|D230004J03Rik	tet methylcytosine dioxygenase 3	protein-coding
chr1:10794108-10794607	501	-1.20979	0.22509	-0.0368988	+	0	NA	intron (NR_030645, intron 2 of 3)	intron (NR_030645, intron 2 of 3)	71517	NR_030645	100124448		NR_030645	ENSMUSG00000076948	Mir467e	Mirn467e	microRNA 467e	ncRNA
chr10:80355415-80355914	501	-1.30756	0.22509	-0.0640776	+	0	NA	promoter-TSS (NM_001347124)	promoter-TSS (NM_001347124)	-795	NM_183152	216166		NM_183152	ENSMUSG00000035486	Plk5	6330514A18Rik	polo like kinase 5	protein-coding
chr5:140115366-140115865	501	-0.827864	0.22509	-0.0626995	+	0	NA	intron (NM_001359027, intron 3 of 6)	intron (NM_001359027, intron 3 of 6)	59303	NM_001359027	17120		NM_010752	ENSMUSG00000029554	Mad1l1	Mad1	MAD1 mitotic arrest deficient 1-like 1	protein-coding
chr8:11457240-11457739	501	-1.4305	0.22509	-0.0348138	+	0	NA	intron (NM_011227, intron 1 of 1)	intron (NM_011227, intron 1 of 1)	-20440	NR_126558	102132		NR_126558	ENSMUSG00000096957	E230013L22Rik	-	RIKEN cDNA E230013L22 gene	ncRNA
chr5:127480780-127481279	501	-1.87366	0.227862	-0.0441986	+	0	NA	intron (NM_175432, intron 3 of 8)	MLT1F2|LTR|ERVL-MaLR	136363	NM_133895	100561		NM_133895	ENSMUSG00000029416	Slc15a4	C130069N12Rik|PHT1|PTR4	solute carrier family 15, member 4	protein-coding
chr13:48290412-48290911	501	-0.760619	0.2286	-0.07087	+	0	NA	Intergenic	Intergenic	-16777	NR_045162	320315		NR_045162	ENSMUSG00000097326	A330048O09Rik	-	RIKEN cDNA A330048O09 gene	ncRNA
chr17:80165671-80166170	501	-1.03556	0.229623	-0.0351179	+	0	NA	intron (NM_176963, intron 4 of 6)	intron (NM_176963, intron 4 of 6)	29048	NR_162791	114483355		NR_162791		Mir12189	Gm51284|mmu-mir-12189	microRNA 12189	ncRNA
chrX:44789819-44790318	501	0.902282	0.22986	0.0462491	+	0	NA	promoter-TSS (NM_001190718)	promoter-TSS (NM_001190718)	93	NM_001190718	245404		NM_178739	ENSMUSG00000045284	Dcaf12l1	9330180J20|A230038L21Rik|Decaf12l1|Wdr40b	DDB1 and CUL4 associated factor 12-like 1	protein-coding
chr6:146111402-146111901	501	-0.990077	0.230042	-0.0523065	+	0	NA	3' UTR (NM_010586, exon 56 of 56)	3' UTR (NM_010586, exon 56 of 56)	177529	NM_010656	16651		NM_010656	ENSMUSG00000030255	Sspn	Gm32675|Krag	sarcospan	protein-coding
chr12:111690973-111691472	501	0.704482	0.230149	0.0293554	+	0	NA	Intergenic	Intergenic	13117	NM_177374	328162		NM_177374	ENSMUSG00000060950	Trmt61a	6720458F09Rik|Gcd14|Trm61	tRNA methyltransferase 61A	protein-coding
chr3:103058725-103059224	501	0.57735	0.230149	0.0113664	+	0	NA	TTS (NM_001161854)	TTS (NM_001161854)	689	NM_010937	18176		NM_010937	ENSMUSG00000027852	Nras	N-ras	neuroblastoma ras oncogene	protein-coding
chr9:15774817-15775316	501	-0.697891	0.230734	-0.113954	+	0	NA	Intergenic	Intergenic	65328	NM_172289	234967		NM_172289	ENSMUSG00000043885	Slc36a4	6330573I15Rik|PAT4	solute carrier family 36 (proton/amino acid symporter), member 4	protein-coding
chr1:36744537-36745036	501	1.10366	0.230781	0.0459008	+	0	NA	intron (NM_001374322, intron 7 of 8)	B3|SINE|B2	-17012	NM_009539	22637		NM_009539	ENSMUSG00000026117	Zap70	Srk|ZAP-70|mrtle|mur	zeta-chain (TCR) associated protein kinase	protein-coding
chr1:87892454-87892953	501	-0.992032	0.230781	-0.0591509	+	0	NA	intron (NM_177646, intron 3 of 29)	intron (NM_177646, intron 3 of 29)	-38404	NR_136921	100503175		NR_136921	ENSMUSG00000101942	Gm19582	-	predicted gene, 19582	ncRNA
chr13:63046578-63047077	501	-1.62535	0.230781	-0.0410563	+	0	NA	intron (NM_001289924, intron 3 of 16)	intron (NM_001289924, intron 3 of 16)	81934	NM_001289924	72061		NM_028079	ENSMUSG00000021458	Aopep	2010111I01Rik|2300006M17Rik|AP-O|ApO|mir-23b|mir-24-1|mir-27b	aminopeptidase O	protein-coding
chr14:20067275-20067774	501	1.08194	0.230781	0.0498958	+	0	NA	Intergenic	Intergenic	15648	NM_026209	67509		NM_026209	ENSMUSG00000045107	Saysd1	1810063B07Rik|4930488P03Rik	SAYSVFN motif domain containing 1	protein-coding
chr14:68954943-68955442	501	-0.528523	0.230781	-0.0619399	+	0	NA	Intergenic	Intergenic	-74097	NM_009285	20855		NM_009285	ENSMUSG00000014813	Stc1	Stc	stanniocalcin 1	protein-coding
chr17:25420958-25421457	501	1.06986	0.230781	0.0660429	+	0	NA	intron (NM_021415, intron 2 of 34)	intron (NM_021415, intron 2 of 34)	12576	NM_001163691	58226		NM_021415	ENSMUSG00000024112	Cacna1h	Cav3.2|MNCb-1209|alpha13.2	calcium channel, voltage-dependent, T type, alpha 1H subunit	protein-coding
chr9:36881898-36882397	501	1.69936	0.230781	0.0360778	+	0	NA	Intergenic	Intergenic	48573	NM_001357611	235180		NM_183171	ENSMUSG00000032118	Fez1	UNC-76|UNC76	fasciculation and elongation protein zeta 1	protein-coding
chr9:97036573-97037072	501	-0.572535	0.230781	-0.0267889	+	0	NA	Intergenic	MLT1I|LTR|ERVL-MaLR	-18467	NM_145134	211949		NM_145134	ENSMUSG00000046997	Spsb4	D030068E18Rik|SSB-4|Ssb4	splA/ryanodine receptor domain and SOCS box containing 4	protein-coding
chr10:45009596-45010095	501	-1.26647	0.231008	-0.0468124	+	0	NA	Intergenic	Intergenic	-57371	NM_011156	19072		NM_011156	ENSMUSG00000019849	Prep	D10Wsu136e|PE|PEP|Pop	prolyl endopeptidase	protein-coding
chr17:7284455-7284954	501	-0.935265	0.231637	-0.0555781	+	0	NA	intron (NM_011299, intron 14 of 20)	intron (NM_011299, intron 14 of 20)	-39956	NR_046291	21461		NM_011553	ENSMUSG00000071322	Tcp10a	D17Leh66A|D17Leh66aa|Gm10326|T66A-a|Tcp-10a	t-complex protein 10a	protein-coding
chr17:71941356-71941855	501	-0.611386	0.231637	-0.0756053	+	0	NA	intron (NM_007439, intron 11 of 28)	intron (NM_007439, intron 11 of 28)	159658	NM_030179	78785		NM_030179	ENSMUSG00000024059	Clip4	1700024K14Rik|1700074B05Rik|4833417L20Rik|5830409B12Rik|Rsnl2	CAP-GLY domain containing linker protein family, member 4	protein-coding
chr17:80661795-80662294	501	-0.629913	0.231637	-0.0477436	+	0	NA	intron (NM_001360278, intron 3 of 33)	intron (NM_001360278, intron 3 of 33)	65981	NM_001290345	225028		NM_001081357	ENSMUSG00000024242	Map4k3	4833416M01Rik|4833416M07Rik|9530052P13Rik|Glk|MAPKKKK3|MEKKK 3|MEKKK3|RAB8IPL1	mitogen-activated protein kinase kinase kinase kinase 3	protein-coding
chr3:99035456-99035955	501	-1.16941	0.231637	-0.0354921	+	0	NA	Intergenic	Intergenic	-14117	NR_110516	102634753		NR_110516	ENSMUSG00000086833	Gm12440	-	predicted gene 12440	ncRNA
chr7:125708086-125708585	501	1.23652	0.231637	0.0452808	+	0	NA	promoter-TSS (NM_207239)	promoter-TSS (NM_207239)	465	NM_001358287	233865		NM_001081022	ENSMUSG00000032743	Katnip	D430042O09Rik|Kiaa0556	katanin interacting protein	protein-coding
chr11:99283906-99284405	501	-0.893781	0.233153	-0.052861	+	0	NA	intron (NM_029393, intron 1 of 7)	intron (NM_029393, intron 1 of 7)	1107	NM_029393	75706		NM_029393	ENSMUSG00000020913	Krt24	2310058N18Rik|2310075C18Rik|CK-24|K24	keratin 24	protein-coding
chr17:28048382-28048881	501	0.893512	0.233153	0.0360519	+	0	NA	intron (NM_001374802, intron 13 of 23)	intron (NM_001374802, intron 13 of 23)	31133	NM_001374620	21463		NM_013687	ENSMUSG00000062859	Tcp11	D17Ken1|Tcp-11	t-complex protein 11	protein-coding
chr17:36205849-36206348	501	2.32701	0.233153	0.0354833	+	0	NA	Intergenic	CpG	-15947	NM_008208	15043		NM_008208	ENSMUSG00000054128	H2-T3	H-2T3|H2-Tw3|MumuTL|TL	histocompatibility 2, T region locus 3	protein-coding
chr2:103390712-103391211	501	-1.64126	0.233153	-0.0365273	+	0	NA	Intergenic	L2b|LINE|L2	-1917	NR_130965	211039		NR_130964	ENSMUSG00000070794	BC016548	-	cDNA sequence BC016548	ncRNA
chr3:138041806-138042305	501	1.62914	0.233153	0.0347466	+	0	NA	Intergenic	Intergenic	-20187	NM_001370862	102634333		NM_001370862	ENSMUSG00000090066	1110002E22Rik	100039528|Gm2292	RIKEN cDNA 1110002E22 gene	protein-coding
chr5:134984301-134984800	501	-1.73036	0.233153	-0.0285325	+	0	NA	Intergenic	B1_Mus1|SINE|Alu	-1664	NM_009902	12739		NM_009902	ENSMUSG00000070473	Cldn3	Cpetr2|mRVP1	claudin 3	protein-coding
chr6:114900122-114900621	501	-1.32931	0.233153	-0.032654	+	0	NA	intron (NM_001356371, intron 2 of 5)	intron (NM_001356371, intron 2 of 5)	21450	NM_177683	232334		NM_177683	ENSMUSG00000030315	Vgll4	VGL-4	vestigial like family member 4	protein-coding
chr9:20943863-20944362	501	1.69112	0.233153	0.0357611	+	0	NA	intron (NM_001199432, intron 1 of 38)	intron (NM_001199432, intron 1 of 38)	8511	NM_001199433	13433		NM_010066	ENSMUSG00000004099	Dnmt1	Cxxc9|Dnmt|Dnmt1o|MCMT|MTase|Met-1|Met1|MommeD2|m.MmuI	DNA methyltransferase 1	protein-coding
chr9:106112713-106113212	501	-0.919144	0.233153	-0.0501048	+	0	NA	Intergenic	Intergenic	-16271	NM_026763	68553		NM_026763	ENSMUSG00000032572	Col6a4	1110001D15Rik|Dvwa|EG235580|Vwa6	collagen, type VI, alpha 4	protein-coding
chr10:18539483-18539982	501	-1.52031	0.233647	-0.0645697	+	0	NA	TTS (NM_019487)	TTS (NM_019487)	6344	NM_019487	56016		NM_019487	ENSMUSG00000019853	Hebp2	SOUL	heme binding protein 2	protein-coding
chr14:72845918-72846417	501	3.39055	0.233647	0.0258424	+	0	NA	Intergenic	Intergenic	-136164	NM_207636	319448		NM_207636	ENSMUSG00000033487	Fndc3a	1700094E19Rik|D14Ertd453e|F730017H24Rik|Fndc3|sys	fibronectin type III domain containing 3A	protein-coding
chr2:75246165-75246664	501	1.62063	0.233647	0.0410143	+	0	NA	Intergenic	Intergenic	-54560	NR_164193	105244208		NR_164193	ENSMUSG00000081406	Rps6-ps4	Gm13654	ribosomal protein S6, pseudogene 4	pseudo
chr6:56555331-56555830	501	-0.550138	0.233647	-0.122657	+	0	NA	Intergenic	Intergenic	149119	NM_025520	66373		NM_025520	ENSMUSG00000091625	Lsm5	2010208O10Rik|2310034K10Rik	LSM5 homolog, U6 small nuclear RNA and mRNA degradation associated	protein-coding
chr8:119604979-119605478	501	0.678956	0.233647	0.126039	+	0	NA	promoter-TSS (NM_021441)	promoter-TSS (NM_021441)	-22	NM_021441	21341		NM_021441	ENSMUSG00000031832	Taf1c	Tafi95|mTAFI95	TATA-box binding protein associated factor, RNA polymerase I, C	protein-coding
chr9:27163383-27163882	501	-2.92296	0.233647	-0.0188311	+	0	NA	Intergenic	RLTR13D3A1|LTR|ERVK	-8211	NM_023277	83964		NM_023277	ENSMUSG00000031990	Jam3	1110002N23Rik|JAM-3|JAM-C|Jcam3	junction adhesion molecule 3	protein-coding
chr11:70831174-70831673	501	-1.28144	0.234015	-0.0409949	+	0	NA	Intergenic	L2|LINE|L2	-13338	NM_019400	54189		NM_019400	ENSMUSG00000020817	Rabep1	Rab5ep|rabaptin-5|rabaptin-5alpha	rabaptin, RAB GTPase binding effector protein 1	protein-coding
chr11:54006883-54007382	501	-2.90887	0.234235	-0.0227933	+	0	NA	intron (NM_001330304, intron 1 of 8)	intron (NM_001330304, intron 1 of 8)	20972	NM_019687	30805		NM_019687	ENSMUSG00000020334	Slc22a4	Octn1	solute carrier family 22 (organic cation transporter), member 4	protein-coding
chr11:57478073-57478572	501	-0.621303	0.234235	-0.104128	+	0	NA	Intergenic	Intergenic	40322	NM_026342	67726		NM_026342	ENSMUSG00000020523	Fam114a2	1810073G14Rik|9030624B09Rik	family with sequence similarity 114, member A2	protein-coding
chr16:49616207-49616706	501	-3.01956	0.234235	-0.0239784	+	0	NA	Intergenic	Intergenic	-82838	NM_028680	73916		NM_028680	ENSMUSG00000032965	Ift57	4833420A15Rik|Esrrbl1|Hippi|MHS4R2	intraflagellar transport 57	protein-coding
chr18:57124144-57124643	501	-1.01311	0.234235	-0.0563389	+	0	NA	Intergenic	Intergenic	-8697	NM_001001979	70417		NM_001001979	ENSMUSG00000024593	Megf10	3000002B06Rik|Gm331	multiple EGF-like-domains 10	protein-coding
chr2:72096262-72096761	501	2.79593	0.234235	0.0193733	+	0	NA	intron (NM_001355478, intron 1 of 26)	intron (NM_001355478, intron 1 of 26)	41894	NM_001204166	56508		NM_019688	ENSMUSG00000049044	Rapgef4	1300003D15Rik|5730402K07Rik|6330581N18Rik|EPAC 2|Epac-2|Epac2|mKIAA4040	Rap guanine nucleotide exchange factor (GEF) 4	protein-coding
chr3:50513825-50514324	501	-3.28356	0.234235	-0.0247263	+	0	NA	Intergenic	Intergenic	-70461	NM_011990	26570		NM_011990	ENSMUSG00000027737	Slc7a11	9930009M05Rik|sut|xCT	solute carrier family 7 (cationic amino acid transporter, y+ system), member 11	protein-coding
chr6:15185177-15185676	501	-2.62197	0.234235	-0.0157564	+	0	NA	promoter-TSS (NM_212435)	promoter-TSS (NM_212435)	-80	NM_212435	114142		NM_053242	ENSMUSG00000029563	Foxp2	2810043D05Rik|CAG-16|D0Kist7	forkhead box P2	protein-coding
chr5:4650079-4650578	501	-2.17157	0.234767	-0.0336846	+	0	NA	Intergenic	Intergenic	107888	NM_021457	14362		NM_021457	ENSMUSG00000044674	Fzd1	FZ-1|Fz1	frizzled class receptor 1	protein-coding
chr1:83389379-83389878	501	-1.2885	0.235187	-0.0558979	+	0	NA	intron (NM_001356547, intron 1 of 11)	intron (NM_001356547, intron 1 of 11)	18572	NM_001356547	77629		NM_172430	ENSMUSG00000026163	Sphkap	4930544G21Rik|A930009L15Rik|SKIP|mKIAA1678	SPHK1 interactor, AKAP domain containing	protein-coding
chr10:126116141-126116640	501	-1.2836	0.235187	-0.0243438	+	0	NA	Intergenic	Zaphod2|DNA|hAT-Tip100	-138727	NR_166082	73256		NR_166082	ENSMUSG00000112387	1700021G15Rik	-	RIKEN cDNA 1700021G15 gene	ncRNA
chr15:59508726-59509225	501	-1.25322	0.235187	-0.0523173	+	0	NA	intron (NM_001374768, intron 5 of 7)	intron (NM_001374768, intron 5 of 7)	134734	NM_001374768	68501		NM_026746	ENSMUSG00000059586	Nsmce2	1110014D18Rik	NSE2/MMS21 homolog, SMC5-SMC6 complex SUMO ligase	protein-coding
chr16:10415972-10416471	501	2.63897	0.235187	0.0192237	+	0	NA	intron (NM_011955, intron 3 of 10)	intron (NM_011955, intron 3 of 10)	4283	NM_011955	26425		NM_011955	ENSMUSG00000022503	Nubp1	-	nucleotide binding protein 1	protein-coding
chr5:116219191-116219690	501	-0.968008	0.235187	-0.0538942	+	0	NA	intron (NM_001360004, intron 2 of 13)	intron (NM_001360004, intron 2 of 13)	69545	NM_001360004	269693		NM_177759	ENSMUSG00000043913	Ccdc60	C130098D09	coiled-coil domain containing 60	protein-coding
chr8:82651763-82652262	501	-2.92503	0.235187	-0.0255524	+	0	NA	Intergenic	Intergenic	122133	NM_001368345	30932		NM_145600	ENSMUSG00000031711	Zfp330	Noa36|Znf330	zinc finger protein 330	protein-coding
chr1:58677537-58678036	501	1.98354	0.235533	0.0350355	+	0	NA	intron (NM_175370, intron 6 of 14)	B2_Mm2|SINE|B2	14659	NM_001347056	108812		NM_175370	ENSMUSG00000047528	Flacc1	4933405P16Rik|4933425F06Rik|Als2cr12	flagellum associated containing coiled-coil domains 1	protein-coding
chr10:42092423-42092922	501	-0.672529	0.235533	-0.0797447	+	0	NA	Intergenic	UCON8|Unknown|Unknown	-74290	NM_001034858	213402		NM_001034858	ENSMUSG00000071324	Armc2	2610018I05Rik	armadillo repeat containing 2	protein-coding
chr10:60585661-60586160	501	-1.39951	0.235533	-0.026087	+	0	NA	intron (NR_045556, intron 7 of 68)	intron (NR_045556, intron 7 of 68)	-101247	NR_165484	115487454		NR_165484		Gm51803	-	predicted gene, 51803	ncRNA
chr11:117889079-117889578	501	1.42977	0.235533	0.0425883	+	0	NA	Intergenic	Intergenic	-15802	NM_027919	71776		NM_027919	ENSMUSG00000017713	Tha1	1300017K07Rik|GLY1	threonine aldolase 1	protein-coding
chr12:12278587-12279086	501	-1.5479	0.235533	-0.0249669	+	0	NA	intron (NM_029758, intron 2 of 12)	intron (NM_029758, intron 2 of 12)	16659	NM_001364432	76820		NM_029758	ENSMUSG00000020589	Cyria	2410157M17Rik|9630047E15|D12Ertd553e|Fam49a	CYFIP related Rac1 interactor A	protein-coding
chr18:50018436-50018935	501	-1.50852	0.235533	-0.0489525	+	0	NA	intron (NM_001177759, intron 1 of 1)	intron (NM_001177759, intron 1 of 1)	-12299	NM_001360935	106869		NM_134131	ENSMUSG00000062210	Tnfaip8	E130304C20Rik|Gg2-1|Gm10539|Nded|Ssc-2|Tipe	tumor necrosis factor, alpha-induced protein 8	protein-coding
chr2:69054285-69054784	501	-0.651961	0.235533	-0.0498024	+	0	NA	intron (NM_001347161, intron 6 of 10)	intron (NM_001347161, intron 6 of 10)	-81266	NM_181547	329416		NM_181547	ENSMUSG00000034738	Nostrin	Daip2|mDaIP2	nitric oxide synthase trafficker	protein-coding
chr4:33701933-33702432	501	-0.958839	0.235533	-0.0593957	+	0	NA	Intergenic	L1ME2|LINE|L1	-222082	NM_001355020	12801		NM_007726	ENSMUSG00000044288	Cnr1	CB-R|CB1|CB1A|CB1B|CB1R	cannabinoid receptor 1	protein-coding
chr5:34269417-34269916	501	-2.35567	0.235533	-0.0170979	+	0	NA	intron (NM_001015039, intron 1 of 12)	MLT1E3|LTR|ERVL-MaLR	18658	NM_001015039	231125		NM_001015039	ENSMUSG00000037224	Zfyve28	9630058O20Rik|Gm146|mKIAA1643	zinc finger, FYVE domain containing 28	protein-coding
chr6:5768502-5769001	501	-1.75579	0.235533	-0.0359274	+	0	NA	intron (NM_001191027, intron 3 of 15)	intron (NM_001191027, intron 3 of 15)	43112	NM_001191025	13426		NM_010063	ENSMUSG00000029757	Dync1i1	DH IC-1|DHIC-1|DIC|Dncic1|IC74	dynein cytoplasmic 1 intermediate chain 1	protein-coding
chr6:30016094-30016593	501	-1.28558	0.235533	-0.0331973	+	0	NA	Intergenic	Intergenic	31014	NR_040263	76419		NR_040263		Smkr-ps	1700023L04Rik	smal lysine rich protein 1, pseudogene	ncRNA
chr6:86209578-86210077	501	-1.15883	0.235533	-0.0333378	+	0	NA	intron (NM_031199, intron 1 of 5)	intron (NM_031199, intron 1 of 5)	14605	NM_031199	21802		NM_031199	ENSMUSG00000029999	Tgfa	wa-1|wa1	transforming growth factor alpha	protein-coding
chr6:141434297-141434796	501	-1.79204	0.235533	-0.0628529	+	0	NA	intron (NM_018779, intron 2 of 15)	intron (NM_018779, intron 2 of 15)	-89808	NM_001177772	58807		NM_021471	ENSMUSG00000030235	Slco1c1	OATP-14|OATP-F|Oatp2|Oatpf|Slc21a14	solute carrier organic anion transporter family, member 1c1	protein-coding
chr11:8523558-8524057	501	-0.573727	0.235736	-0.0802227	+	0	NA	intron (NM_001083587, intron 13 of 30)	intron (NM_001083587, intron 13 of 30)	140728	NM_001083587	319939		NM_001083587	ENSMUSG00000020422	Tns3	F830010I22Rik|TEM6|Tens1	tensin 3	protein-coding
chr4:152527265-152527764	501	-1.15276	0.237032	-0.0224962	+	0	NA	intron (NM_153424, intron 11 of 29)	intron (NM_153424, intron 11 of 29)	49372	NM_153424	260305		NM_153424	ENSMUSG00000039577	Nphp4	4930564O18Rik|nmf192	nephronophthisis 4 (juvenile) homolog (human)	protein-coding
chr1:184825062-184825561	501	1.02554	0.237572	0.0479009	+	0	NA	intron (NM_133684, intron 4 of 7)	intron (NM_133684, intron 4 of 7)	-2823	NR_035502	100316821		NR_035502	ENSMUSG00000088559	Mir1981	mir-1981|mmu-mir-1981	microRNA 1981	ncRNA
chr14:11690033-11690532	501	-1.87736	0.237572	-0.0303505	+	0	NA	intron (NM_008981, intron 1 of 29)	intron (NM_008981, intron 1 of 29)	136729	NM_008981	19270		NM_008981	ENSMUSG00000121513	Ptprg	5430405N12Rik|RPTPgamma	protein tyrosine phosphatase receptor type G	protein-coding
chr6:91776465-91776964	501	1.09058	0.237572	0.0655945	+	0	NA	intron (NM_001159507, intron 17 of 23)	intron (NM_001159507, intron 17 of 23)	30679	NM_001159507	243547		NM_001033353	ENSMUSG00000030098	Grip2	-	glutamate receptor interacting protein 2	protein-coding
chr11:115151968-115152467	501	-0.808642	0.238192	-0.0873369	+	0	NA	intron (NM_001163753, intron 2 of 8)	RLTR20A3_MM|LTR|ERVK	-1961	NM_021411	58222		NM_021411	ENSMUSG00000020732	Rab37	B230331O03Rik|B230354I04Rik	RAB37, member RAS oncogene family	protein-coding
chr13:47953816-47954315	501	1.31429	0.238664	0.0459568	+	0	NA	Intergenic	Intergenic	43630	NR_045156	619327		NR_045156	ENSMUSG00000114959	G630093K05Rik	-	RIKEN cDNA G630093K05 gene	ncRNA
chr15:61007628-61008127	501	-2.47347	0.238918	-0.0351426	+	0	NA	Intergenic	Intergenic	-86607	NM_001081067	117586		NM_001081067	ENSMUSG00000022347	A1bg	C44	alpha-1-B glycoprotein	protein-coding
chr14:76798635-76799134	501	-0.782131	0.240461	-0.0130567	+	0	NA	Intergenic	Intergenic	38753	NR_153763	73883		NR_153763	ENSMUSG00000115709	4930431P22Rik	-	RIKEN cDNA 4930431P22 gene	ncRNA
chr11:121387702-121388201	501	0.841611	0.240743	0.0650544	+	0	NA	promoter-TSS (NR_106095)	promoter-TSS (NR_106095)	300	NM_139147	217371		NM_139147	ENSMUSG00000025170	Rab40b	SEC4L|rar	Rab40B, member RAS oncogene family	protein-coding
chr13:70788999-70789498	501	-0.956155	0.240743	-0.0386521	+	0	NA	intron (NR_137640, intron 8 of 22)	intron (NR_137640, intron 8 of 22)	-51202	NR_167928	102640479		NR_167928	ENSMUSG00000113771	Gm36529	-	predicted gene, 36529	ncRNA
chr3:101646835-101647334	501	-1.03934	0.240743	-0.0730402	+	0	NA	Intergenic	Intergenic	-42377	NM_144900	11928		NM_144900	ENSMUSG00000033161	Atp1a1	Atpa-1	ATPase, Na+/K+ transporting, alpha 1 polypeptide	protein-coding
chrX:50580137-50580636	501	1.00522	0.240743	0.045488	+	0	NA	intron (NR_015505, intron 15 of 19)	intron (NR_015505, intron 15 of 19)	42997	NR_131207	102639259		NR_131207	ENSMUSG00000119984	Gm35612	-	predicted gene, 35612	ncRNA
chr12:85436023-85436522	501	-0.671441	0.242276	-0.0478834	+	0	NA	Intergenic	Intergenic	-37618	NM_010234	14281		NM_010234	ENSMUSG00000021250	Fos	D12Rfj1|c-fos|cFos	FBJ osteosarcoma oncogene	protein-coding
chr8:95331070-95331569	501	0.997631	0.242276	0.0801524	+	0	NA	promoter-TSS (NM_133954)	promoter-TSS (NM_133954)	492	NM_024467	79233		NM_024467	ENSMUSG00000046556	Zfp319	Znf319|mKIAA1388	zinc finger protein 319	protein-coding
chr9:28211835-28212334	501	3.06924	0.242276	0.0458535	+	0	NA	Intergenic	L2a|LINE|L2	-192244	NM_177906	330908		NM_177906	ENSMUSG00000062257	Opcml	2900075O15Rik|3732419F12|B930023M13Rik|C230027C17|Gm181|Obcam	opioid binding protein/cell adhesion molecule-like	protein-coding
chr15:43058542-43059041	501	-1.19889	0.24253	-0.0300706	+	0	NA	intron (NM_172815, intron 5 of 5)	intron (NM_172815, intron 5 of 5)	112027	NM_172815	239405		NM_172815	ENSMUSG00000051920	Rspo2	2610028F08Rik|D430027K22|ftls	R-spondin 2	protein-coding
chr1:78032758-78033257	501	-0.876698	0.24394	-0.0479296	+	0	NA	Intergenic	Intergenic	164129	NM_008781	18505		NM_008781	ENSMUSG00000004872	Pax3	Pax-3|Sp|Splchl2|splotch	paired box 3	protein-coding
chr1:92744712-92745211	501	-0.790814	0.24394	-0.110198	+	0	NA	Intergenic	Intergenic	-14218	NR_166120	102641120		NR_166120	ENSMUSG00000100546	Gm29483	-	predicted gene 29483	ncRNA
chr10:42014044-42014543	501	-1.29808	0.24394	-0.0325592	+	0	NA	intron (NM_001034858, intron 1 of 17)	intron (NM_001034858, intron 1 of 17)	4089	NM_001034858	213402		NM_001034858	ENSMUSG00000071324	Armc2	2610018I05Rik	armadillo repeat containing 2	protein-coding
chr10:105296040-105296539	501	-3.2085	0.24394	-0.0164878	+	0	NA	intron (NM_177368, intron 8 of 11)	intron (NM_177368, intron 8 of 11)	278190	NM_177368	278279		NM_177368	ENSMUSG00000036019	Tmtc2	8430438D04Rik|D330034A10Rik	transmembrane and tetratricopeptide repeat containing 2	protein-coding
chr11:7992355-7992854	501	3.48703	0.24394	0.020425	+	0	NA	Intergenic	RMER1B|Other|Other	671931	NM_001083587	319939		NM_001083587	ENSMUSG00000020422	Tns3	F830010I22Rik|TEM6|Tens1	tensin 3	protein-coding
chr11:97988722-97989221	501	-0.768536	0.24394	-0.102981	+	0	NA	TTS (NR_152188)	TTS (NR_152188)	-2525	NM_001163608	72324		NM_028199	ENSMUSG00000017417	Plxdc1	2410003I07Rik|Tem7	plexin domain containing 1	protein-coding
chr11:118202343-118202842	501	-0.707173	0.24394	-0.0979377	+	0	NA	non-coding (NR_166155, exon 1 of 14)	non-coding (NR_166155, exon 1 of 14)	138	NM_001378888	19157		NM_011180	ENSMUSG00000017132	Cyth1	CLM1|CTH-1|CYTIP|Pscd1	cytohesin 1	protein-coding
chr12:40446443-40446942	501	0.734633	0.24394	0.0571031	+	0	NA	promoter-TSS (NM_172575)	promoter-TSS (NM_172575)	639	NM_172803	238130		NM_172803	ENSMUSG00000035954	Dock4	5330406C03|6330411N01Rik|C030023J22|mKIAA0716	dedicator of cytokinesis 4	protein-coding
chr12:79661269-79661768	501	-3.03978	0.24394	-0.0230403	+	0	NA	intron (NM_009014, intron 8 of 10)	intron (NM_009014, intron 8 of 10)	263215	NR_131075	77290		NR_131073	ENSMUSG00000112765	9430078K24Rik	-	RIKEN cDNA 9430078K24 gene	ncRNA
chr12:82412331-82412830	501	-0.774828	0.24394	-0.0933311	+	0	NA	intron (NM_001167983, intron 13 of 23)	intron (NM_001167983, intron 13 of 23)	65886	NR_168639	102633169		NR_168638		Gm31064	-	predicted gene, 31064	ncRNA
chr12:82923060-82923559	501	-2.01463	0.24394	-0.047117	+	0	NA	intron (NM_015812, intron 2 of 16)	intron (NM_015812, intron 2 of 16)	15846	NR_046045	74283		NR_046045	ENSMUSG00000100890	1700085C21Rik	-	RIKEN cDNA 1700085C21 gene	ncRNA
chr13:68683726-68684225	501	-3.20074	0.24394	-0.0268062	+	0	NA	intron (NM_153534, intron 15 of 24)	intron (NM_153534, intron 15 of 24)	86536	NM_027035	69315		NM_027035	ENSMUSG00000021534	Cfap90	1700001L19Rik	cilia and flagella associated protein 90	protein-coding
chr14:16074027-16074526	501	-1.12435	0.24394	-0.056507	+	0	NA	Intergenic	Intergenic	169055	NM_001359883	71147		NM_027695	ENSMUSG00000021786	Oxsm	4933425A18Rik	3-oxoacyl-ACP synthase, mitochondrial	protein-coding
chr15:32755845-32756344	501	-3.27584	0.24394	-0.0173712	+	0	NA	Intergenic	Lx9|LINE|L1	17058	NR_155440	105245909		NR_155440	ENSMUSG00000115749	Gm41289	-	predicted gene, 41289	ncRNA
chr15:53299969-53300468	501	2.59211	0.24394	0.032924	+	0	NA	intron (NM_010162, intron 1 of 10)	intron (NM_010162, intron 1 of 10)	45965	NM_010162	14042		NM_010162	ENSMUSG00000061731	Ext1	-	exostosin glycosyltransferase 1	protein-coding
chr17:4778120-4778619	501	-0.879527	0.24394	-0.0683155	+	0	NA	Intergenic	Intergenic	-16341	NR_168645	102637604		NR_168645		Gm34371	-	predicted gene, 34371	ncRNA
chr18:33456595-33457094	501	3.02414	0.24394	0.01427	+	0	NA	intron (NM_053078, intron 2 of 3)	intron (NM_053078, intron 2 of 3)	6790	NM_001267717	27528		NM_053078	ENSMUSG00000042834	Nrep	D0H4S114|Harp|P311|PTZ17|SEZ17	neuronal regeneration related protein	protein-coding
chr19:6401365-6401864	501	0.796014	0.24394	0.0708965	+	0	NA	promoter-TSS (NM_001365063)	promoter-TSS (NM_001365063)	-91	NM_001365063	19395		NM_011242	ENSMUSG00000032946	Rasgrp2	CDC25L|CalDAG-GEFI|Caldaggef1	RAS, guanyl releasing protein 2	protein-coding
chr2:90514352-90514851	501	-3.27525	0.24394	-0.0173632	+	0	NA	intron (NM_008982, intron 1 of 23)	intron (NM_008982, intron 1 of 23)	-35427	NM_001135657	19271		NM_008982	ENSMUSG00000025314	Ptprj	BET|Byp|CD148|DEP-1|PTPbeta2|Ptpb2|R-PTP-J|R-PTP-eta|RPTPJ|Scc-1|Scc1	protein tyrosine phosphatase receptor type J	protein-coding
chr2:91958929-91959428	501	-1.04805	0.24394	-0.0589565	+	0	NA	intron (NM_138306, intron 1 of 30)	intron (NM_138306, intron 1 of 30)	4385	NM_138306	104418		NM_138306	ENSMUSG00000040479	Dgkz	E130307B02Rik|F730209L11Rik|mDGK[z]	diacylglycerol kinase zeta	protein-coding
chr2:107813148-107813647	501	-0.855986	0.24394	-0.0414316	+	0	NA	Intergenic	Intergenic	522808	NM_021275	16492		NM_021275	ENSMUSG00000042604	Kcna4	Kv1.4	potassium voltage-gated channel, shaker-related subfamily, member 4	protein-coding
chr2:116907462-116907961	501	3.1939	0.24394	0.0163016	+	0	NA	intron (NR_040335, intron 2 of 3)	intron (NR_040335, intron 2 of 3)	7559	NR_040335	320975		NR_040335	ENSMUSG00000085316	D330050G23Rik	-	RIKEN cDNA D330050G23 gene	ncRNA
chr3:71512766-71513265	501	-1.78606	0.24394	-0.0483432	+	0	NA	Intergenic	Intergenic	-705724	NR_040556	625901		NR_040556		Gm6634	EG625901	predicted gene 6634	ncRNA
chr3:136237244-136237743	501	-2.00497	0.24394	-0.0337881	+	0	NA	intron (NM_001310749, intron 4 of 15)	intron (NM_001310749, intron 4 of 15)	88573	NM_001310749	242248		NM_001033350	ENSMUSG00000037922	Bank1	A530094C12Rik|AVIEF|BANK	B cell scaffold protein with ankyrin repeats 1	protein-coding
chr3:144681408-144681907	501	-2.77843	0.24394	-0.0117221	+	0	NA	Intergenic	Intergenic	38512	NM_001379170	54673		NM_019464	ENSMUSG00000037062	Sh3glb1	Bif-1|mKIAA0491	SH3-domain GRB2-like B1 (endophilin)	protein-coding
chr4:30983529-30984028	501	-2.06574	0.24394	-0.0311795	+	0	NA	Intergenic	Intergenic	319182	NR_040655	75332		NR_040655		4930556G01Rik	-	RIKEN cDNA 4930556G01 gene	ncRNA
chr4:42953686-42954185	501	1.42023	0.24394	0.0769761	+	0	NA	intron (NM_001374167, intron 3 of 4)	intron (NM_001374167, intron 3 of 4)	3539	NM_001355440	56323		NM_019874	ENSMUSG00000036052	Dnajb5	1110058L06Rik|Hsc40|Hsp40-3	DnaJ heat shock protein family (Hsp40) member B5	protein-coding
chr4:59239163-59239662	501	3.05339	0.24394	0.0146032	+	0	NA	Intergenic	Intergenic	-20639	NR_105031	101055769		NR_105031		Gm12596	-	predicted gene 12596	ncRNA
chr4:142982850-142983349	501	-3.26919	0.24394	-0.0172821	+	0	NA	Intergenic	ID4|SINE|ID	153063	NR_105988	102465618		NR_105988	ENSMUSG00000106597	Mir7021	mmu-mir-7021	microRNA 7021	ncRNA
chr5:32227535-32228034	501	3.1631	0.24394	0.0159151	+	0	NA	Intergenic	B4|SINE|B4	-4924	NM_030072	665270		NM_030072	ENSMUSG00000029134	Plb1	4632413E21Rik|4930433E17Rik|4930539A06Rik	phospholipase B1	protein-coding
chr5:125627474-125627973	501	2.8381	0.24394	0.0123015	+	0	NA	intron (NM_001190352, intron 2 of 8)	intron (NM_001190352, intron 2 of 8)	95305	NM_001190352	208151		NM_001190352	ENSMUSG00000070498	Tmem132b	mKIAA1786	transmembrane protein 132B	protein-coding
chr6:53839547-53840046	501	3.1217	0.24394	0.0154083	+	0	NA	Intergenic	Intergenic	-18971	NM_025817	66873		NM_025817	ENSMUSG00000043496	Tril	1200009O22Rik|mKIAA0644	TLR4 interactor with leucine-rich repeats	protein-coding
chr6:97396493-97396992	501	1.2182	0.24394	0.0281629	+	0	NA	intron (NM_145148, intron 5 of 23)	intron (NM_145148, intron 5 of 23)	62544	NM_001346639	232288		NM_145148	ENSMUSG00000030064	Frmd4b	6030440G05Rik|GOBLIN|GRSP1	FERM domain containing 4B	protein-coding
chr6:147309981-147310480	501	-1.23486	0.24394	-0.0254062	+	0	NA	Intergenic	MLT1H|LTR|ERVL-MaLR	-46217	NM_008970	19227		NM_008970	ENSMUSG00000048776	Pthlh	PLP|PTH-like|Pthrp	parathyroid hormone-like peptide	protein-coding
chr7:63911808-63912307	501	-0.898656	0.24394	-0.0639248	+	0	NA	intron (NM_021366, intron 1 of 1)	intron (NM_021366, intron 1 of 1)	-4800	NM_001256311	381994		NM_001256311	ENSMUSG00000095061	E030018B13Rik	Gm1697	RIKEN cDNA E030018B13 gene	protein-coding
chr7:64271887-64272386	501	3.16338	0.24394	0.0270456	+	0	NA	Intergenic	Lx9|LINE|L1	-15534	NM_172742	233315		NM_172742	ENSMUSG00000030522	Mtmr10	-	myotubularin related protein 10	protein-coding
chr7:114892765-114893264	501	1.70126	0.24394	0.0486723	+	0	NA	Intergenic	Intergenic	-55636	NR_040317	101786		NR_040317	ENSMUSG00000108379	A730082K24Rik	-	RIKEN cDNA A730082K24 gene	ncRNA
chr8:10628630-10629129	501	-3.69671	0.24394	-0.0239328	+	0	NA	intron (NM_001319151, intron 34 of 34)	intron (NM_001319151, intron 34 of 34)	253575	NR_040705	320014		NR_040705	ENSMUSG00000109473	B930025P03Rik	-	RIKEN cDNA B930025P03 gene	ncRNA
chr8:83773000-83773499	501	-1.54581	0.24394	-0.035314	+	0	NA	Intergenic	L2|LINE|L2	-31938	NM_011925	26364		NM_011925	ENSMUSG00000002885	Adgre5	Cd97|TM7LN1	adhesion G protein-coupled receptor E5	protein-coding
chrX:35987853-35988352	501	-3.19145	0.24394	-0.0162705	+	0	NA	intron (NM_001009947, intron 20 of 52)	intron (NM_001009947, intron 20 of 52)	99270	NM_001009947	75974		NM_177745	ENSMUSG00000031093	Dock11	5033414A21Rik|8030476J24|Zizimin2|sph238	dedicator of cytokinesis 11	protein-coding
chrX:75733627-75734126	501	1.13576	0.24394	0.035107	+	0	NA	intron (NR_029443, intron 7 of 8)	intron (NR_029443, intron 7 of 8)	30823	NR_029443	74396		NR_029443	ENSMUSG00000087396	4933407K13Rik	A130080L05Rik|Dxz4	RIKEN cDNA 4933407K13 gene	ncRNA
chrX:153974374-153974873	501	1.57931	0.24394	0.0382831	+	0	NA	Intergenic	Intergenic	38017	NM_030036	78092		NM_030036	ENSMUSG00000094802	Samt1	Gm15144	spermatogenesis associated multipass transmembrane protein 1	protein-coding
chr1:137330579-137331078	501	-1.04119	0.246581	-0.0448675	+	0	NA	Intergenic	Intergenic	-370380	NM_030676	26424		NM_030676	ENSMUSG00000026398	Nr5a2	D1Ertd308e|Ftf|LRH-1|UF2-H3B	nuclear receptor subfamily 5, group A, member 2	protein-coding
chr2:128709149-128709648	501	-0.872748	0.246581	-0.0386836	+	0	NA	intron (NM_008587, intron 1 of 18)	intron (NM_008587, intron 1 of 18)	10483	NM_008587	17289		NM_008587	ENSMUSG00000014361	Mertk	Eyk|Mer|Nyk|nmf12	MER proto-oncogene tyrosine kinase	protein-coding
chr2:168343644-168344143	501	0.564364	0.246581	0.0768419	+	0	NA	Intergenic	Intergenic	-62360	NM_001379458	241794		NM_001081134	ENSMUSG00000074575	Kcng1	-	potassium voltage-gated channel, subfamily G, member 1	protein-coding
chr2:93439194-93439693	501	-1.56142	0.246637	-0.0341881	+	0	NA	intron (NM_001271431, intron 1 of 8)	intron (NM_001271431, intron 1 of 8)	13229	NM_001271462	12521		NM_007656	ENSMUSG00000027215	Cd82	C33|IA4|Kai1|Tspan27	CD82 antigen	protein-coding
chr12:30036615-30037114	501	-1.03275	0.247826	-0.0981741	+	0	NA	Intergenic	Intergenic	95760	NM_009417	22018		NM_009417	ENSMUSG00000020673	Tpo	-	thyroid peroxidase	protein-coding
chr13:51565363-51565862	501	2.62189	0.247826	0.0184444	+	0	NA	intron (NM_009167, intron 1 of 11)	intron (NM_009167, intron 1 of 11)	3839	NM_009167	20418		NM_009167	ENSMUSG00000021448	Shc3	N-Shc|Rai|ShcC	src homology 2 domain-containing transforming protein C3	protein-coding
chr13:72293872-72294371	501	-2.07881	0.247826	-0.0162901	+	0	NA	Intergenic	Intergenic	-330398	NM_010573	16371		NM_010573	ENSMUSG00000060969	Irx1	-	Iroquois homeobox 1	protein-coding
chr15:38585576-38586075	501	-1.47604	0.247826	-0.026386	+	0	NA	intron (NR_045757, intron 2 of 2)	L2b|LINE|L2	9109	NR_045757	69679		NR_045757	ENSMUSG00000102106	2310043O21Rik	-	RIKEN cDNA 2310043O21 gene	ncRNA
chr15:84640688-84641187	501	-1.42486	0.247826	-0.0329995	+	0	NA	Intergenic	Intergenic	-22269	NM_001346662	109270		NM_146061	ENSMUSG00000036106	Prr5	Arhgap8|C030017C09Rik|Protor-1|Protor1	proline rich 5 (renal)	protein-coding
chr2:26535524-26536023	501	-0.994293	0.247826	-0.0453173	+	0	NA	Intergenic	Intergenic	31846	NR_132655	102639736		NR_132655		Gm35978	-	predicted gene, 35978	ncRNA
chr4:19677384-19677883	501	2.58775	0.247826	0.0255749	+	0	NA	intron (NM_001276292, intron 3 of 23)	ORR1D2-int|LTR|ERVL-MaLR	31371	NM_001355222	107568		NM_177327	ENSMUSG00000041058	Wwp1	8030445B08Rik|AIP5|SDRP1|Tiul1	WW domain containing E3 ubiquitin protein ligase 1	protein-coding
chr6:133060989-133061488	501	-2.24818	0.247826	-0.0345096	+	0	NA	Intergenic	RMER12|LTR|ERVK	-5445	NM_021562	387616		NM_021562	ENSMUSG00000071147	Tas2r140	T2R40|T2r34|TRB3|TRB5|Tas2r13|Tas2r137|Tas2r40|Tas2r8|mTRB3|mt2r64	taste receptor, type 2, member 140	protein-coding
chr7:45341270-45341769	501	0.779858	0.247826	0.0880571	+	0	NA	intron (NM_029741, intron 25 of 29)	intron (NM_029741, intron 25 of 29)	6250	NM_010473	15464		NM_010473	ENSMUSG00000038239	Hrc	-	histidine rich calcium binding protein	protein-coding
chr7:63965082-63965581	501	-0.646017	0.247826	-0.136202	+	0	NA	Intergenic	Intergenic	-21504	NR_169109	102635243		NR_169109	ENSMUSG00000108393	Gm32633	Gm45055	predicted gene, 32633	ncRNA
chr8:127064506-127065005	501	0.833302	0.247826	0.0587496	+	0	NA	intron (NM_001363431, intron 1 of 24)	CpG	699	NM_001363432	93742		NM_033620	ENSMUSG00000025812	Pard3	Asip|D8Ertd580e|Par-3|Par3|Pard-3|Pard3a|Phip	par-3 family cell polarity regulator	protein-coding
chr9:68829880-68830379	501	2.05649	0.247826	0.0359637	+	0	NA	intron (NM_013646, intron 1 of 10)	intron (NM_013646, intron 1 of 10)	64783	NR_033299	320440		NM_177159		9530091C08Rik	-	RIKEN cDNA 9530091C08 gene	ncRNA
chrX:99152922-99153421	501	1.74672	0.247826	0.0191934	+	0	NA	Intergenic	Intergenic	17110	NM_010110	13641		NM_010110	ENSMUSG00000031217	Efnb1	Cek5-L|EFL-3|Elk-L|Epl2|Eplg2|LERK-2|Lerk2|Stra1	ephrin B1	protein-coding
chr14:52304159-52304658	501	-1.43084	0.24826	-0.0154466	+	0	NA	intron (NM_019721, intron 1 of 10)	intron (NM_019721, intron 1 of 10)	716	NM_019721	56335		NM_019721	ENSMUSG00000022160	Mettl3	2310024F18Rik|M6A|Spo8	methyltransferase 3, N6-adenosine-methyltransferase complex catalytic subunit	protein-coding
chr19:55414002-55414501	501	1.30074	0.24826	0.0326559	+	0	NA	intron (NM_001293685, intron 6 of 8)	intron (NM_001293685, intron 6 of 8)	98194	NM_001293686	53611		NM_016862	ENSMUSG00000024983	Vti1a	1110014F16Rik|1110018K19Rik|4921537J05Rik|MVti1|MVti1a|Vti1|Vti1-rp2	vesicle transport through interaction with t-SNAREs 1A	protein-coding
chr3:109034368-109034867	501	-1.18187	0.248393	-0.0424396	+	0	NA	Intergenic	Intergenic	-7010	NM_001163567	329739		NM_001163567	ENSMUSG00000040339	Eeig2	1600010D10Rik|B430201A12Rik|Fam102b	EEIG family member 2	protein-coding
chr10:99596132-99596631	501	-2.32617	0.248715	-0.0229708	+	0	NA	Intergenic	RMER1A|Other|Other	-12790	NR_038019	100504202		NR_038019	ENSMUSG00000111962	Gm20110	-	predicted gene, 20110	ncRNA
chr18:16738959-16739458	501	-1.33778	0.248715	-0.0476258	+	0	NA	intron (NM_007664, intron 2 of 15)	intron (NM_007664, intron 2 of 15)	70038	NM_007664	12558		NM_007664	ENSMUSG00000024304	Cdh2	CDHN|N-CAD|Ncad	cadherin 2	protein-coding
chr2:49718956-49719455	501	-1.138	0.248715	-0.0651266	+	0	NA	intron (NM_008449, intron 11 of 25)	intron (NM_008449, intron 11 of 25)	-68478	NM_001379385	71897		NM_027990	ENSMUSG00000026765	Lypd6b	2310010M24Rik	LY6/PLAUR domain containing 6B	protein-coding
chr3:57403775-57404274	501	-0.513149	0.248715	-0.0523262	+	0	NA	Intergenic	Intergenic	-21386	NM_145539	229302		NM_145539	ENSMUSG00000027801	Tm4sf4	Iltmp	transmembrane 4 superfamily member 4	protein-coding
chr9:119801238-119801737	501	-1.09289	0.248715	-0.0198033	+	0	NA	intron (NM_011887, intron 11 of 26)	RLTR42-int|LTR|ERVK	23969	NM_011887	24046		NM_011887	ENSMUSG00000034115	Scn11a	NSS2|NaN|NaT|NaV1.9|SNS2	sodium channel, voltage-gated, type XI, alpha	protein-coding
chr6:17352938-17353437	501	-2.48766	0.249516	-0.0205598	+	0	NA	Intergenic	Intergenic	45547	NM_001243064	12389		NM_007616	ENSMUSG00000007655	Cav1	Cav|Cav-1	caveolin 1, caveolae protein	protein-coding
chr12:73194390-73194889	501	-2.01037	0.249525	-0.0310349	+	0	NA	intron (NM_008612, intron 6 of 7)	intron (NM_008612, intron 6 of 7)	70922	NM_008612	17420		NM_008612	ENSMUSG00000021103	Mnat1	E130115E11Rik|MAT1|P36	menage a trois 1	protein-coding
chr10:93255145-93255644	501	-0.634405	0.249637	-0.0801813	+	0	NA	intron (NM_001282967, intron 2 of 3)	intron (NM_001282967, intron 2 of 3)	55765	NM_013508	13713		NM_013508	ENSMUSG00000008398	Elk3	D430049E23Rik|Erp|Etrp|Net|Sap-2	ELK3, member of ETS oncogene family	protein-coding
chr17:25637901-25638400	501	-2.34911	0.249637	-0.0265226	+	0	NA	intron (NM_029624, intron 5 of 10)	intron (NM_029624, intron 5 of 10)	58976	NR_045520	76483		NM_029624	ENSMUSG00000002279	Lmf1	2400010G15Rik|Tmem112|cld	lipase maturation factor 1	protein-coding
chr3:80871461-80871960	501	-0.657822	0.249637	-0.0511399	+	0	NA	intron (NM_001345957, intron 4 of 10)	intron (NM_001345957, intron 4 of 10)	40408	NM_001345996	14658		NM_010298	ENSMUSG00000028020	Glrb	Glyrb|spa|spastic	glycine receptor, beta subunit	protein-coding
chr9:61573538-61574037	501	-0.718686	0.249637	-0.0712567	+	0	NA	Intergenic	Intergenic	201421	NM_001083927	21887		NM_009389	ENSMUSG00000032280	Tle3	2610103N05Rik|ESG|Grg3a|Grg3b|mKIAA1547	transducin-like enhancer of split 3	protein-coding
chr1:119682590-119683089	501	-2.49067	0.249779	-0.0241068	+	0	NA	intron (NM_019933, intron 20 of 26)	intron (NM_019933, intron 20 of 26)	-33839	NM_145506	226352		NM_145506	ENSMUSG00000026383	Epb41l5	1700030C16Rik|BE37|E230025E14Rik|Epb4.1l5|Lulu1|NBL5	erythrocyte membrane protein band 4.1 like 5	protein-coding
chr1:181994747-181995246	501	-1.56519	0.249779	-0.0198034	+	0	NA	intron (NM_010135, intron 1 of 14)	intron (NM_010135, intron 1 of 14)	24984	NM_008680	13800		NM_008680	ENSMUSG00000022995	Enah	Mena|NDPP-1|Ndpp1|WBP8	ENAH actin regulator	protein-coding
chr10:19937189-19937688	501	-1.00722	0.249779	-0.069776	+	0	NA	intron (NM_008580, intron 1 of 29)	intron (NM_008580, intron 1 of 29)	2912	NM_008580	26408		NM_008580	ENSMUSG00000071369	Map3k5	7420452D20Rik|ASK|ASK1|MAPKKK5|Mekk5	mitogen-activated protein kinase kinase kinase 5	protein-coding
chr15:84417797-84418296	501	-0.642711	0.249779	-0.087609	+	0	NA	intron (NM_001374164, intron 2 of 4)	intron (NM_001374164, intron 2 of 4)	26279	NM_001374164	72301		NM_001163145	ENSMUSG00000062760	Shisal1	1810041L15Rik|Kiaa1644	shisa like 1	protein-coding
chr4:154460446-154460945	501	-1.35722	0.251094	-0.0212445	+	0	NA	intron (NM_001291029, intron 3 of 15)	intron (NM_001291029, intron 3 of 15)	-46219	NR_168681	115489917		NR_168681		Gm52688	-	predicted gene, 52688	ncRNA
chr7:113711779-113712278	501	-1.20197	0.251094	-0.0243723	+	0	NA	Intergenic	Intergenic	-53970	NM_145584	233744		NM_145584	ENSMUSG00000038156	Spon1	D330035F22Rik|FSP	spondin 1, (f-spondin) extracellular matrix protein	protein-coding
chr2:178414900-178415399	501	0.822796	0.251116	0.0239143	+	0	NA	promoter-TSS (NM_001085501)	promoter-TSS (NM_001085501)	615	NM_001081289	71532		NM_001081289	ENSMUSG00000070476	Fam217b	9030418K01Rik	family with sequence similarity 217, member B	protein-coding
chr10:35654721-35655220	501	-2.08631	0.252139	-0.0237983	+	0	NA	Intergenic	Intergenic	-851837	NM_001253356	319415		NM_001081208	ENSMUSG00000044499	Hs3st5	D930005L05Rik|Gm1151|Hs3ost5	heparan sulfate (glucosamine) 3-O-sulfotransferase 5	protein-coding
chr10:40516363-40516862	501	-1.02709	0.252139	-0.0775117	+	0	NA	Intergenic	Intergenic	-53750	NM_027572	70840		NM_027572	ENSMUSG00000019834	Slc22a16	4921504E14Rik|CT2|FLIPT2|OCT6|OKB1	solute carrier family 22 (organic cation transporter), member 16	protein-coding
chr10:69448183-69448682	501	-1.01451	0.252139	-0.0604694	+	0	NA	Intergenic	Intergenic	-85276	NM_146005	11735		NM_009670	ENSMUSG00000069601	Ank3	2900054D09Rik|Ank-3|AnkG|Ankyrin-3|Ankyrin-G	ankyrin 3, epithelial	protein-coding
chr10:96720333-96720832	501	-1.01134	0.252139	-0.108668	+	0	NA	Intergenic	Intergenic	103581	NM_007569	12226		NM_007569	ENSMUSG00000036478	Btg1	-	BTG anti-proliferation factor 1	protein-coding
chr12:99338848-99339347	501	-1.38968	0.252139	-0.0339928	+	0	NA	intron (NM_183186, intron 3 of 5)	intron (NM_183186, intron 3 of 5)	-1934	NR_166805	100503812		NR_166805		3300002A11Rik	2700016B18Rik	RIKEN cDNA 3300002A11 gene	ncRNA
chr13:116201459-116201958	501	-1.79268	0.252139	-0.0244449	+	0	NA	Intergenic	Intergenic	107980	NM_021459	16392		NM_021459	ENSMUSG00000042258	Isl1	-	ISL1 transcription factor, LIM/homeodomain	protein-coding
chr19:44284578-44285077	501	0.671954	0.252139	0.0305059	+	0	NA	Intergenic	Intergenic	-8849	NM_009128	20250		NM_009128	ENSMUSG00000025203	Scd2	Mir5114|Scd-2|mir-5114|swty	stearoyl-Coenzyme A desaturase 2	protein-coding
chr19:50583994-50584493	501	-2.20625	0.252139	-0.022927	+	0	NA	intron (NM_001360457, intron 1 of 26)	intron (NM_001360457, intron 1 of 26)	-93162	NR_166832	102631841		NR_166832	ENSMUSG00000097446	Gm26629	-	predicted gene, 26629	ncRNA
chr4:50035410-50035909	501	-2.77026	0.252139	-0.0349318	+	0	NA	Intergenic	Intergenic	-189890	NM_001033351	242443		NM_001033351	ENSMUSG00000039579	Grin3a	6430537F04|A830097C19Rik|GluN3A|NMDAR-L|NMDAR3A|NR3A|mKIAA1973	glutamate receptor ionotropic, NMDA3A	protein-coding
chr4:53316887-53317386	501	-1.7724	0.252139	-0.0208602	+	0	NA	Intergenic	Intergenic	-46904	NR_033139	381524		NM_001033454	ENSMUSG00000086712	Mexis	Gm1659	macrophage expressed LXRa(NR1H3)-dependent amplifier of Abca1 transcription lncRNA	ncRNA
chr5:122076717-122077216	501	2.1875	0.252139	0.0252114	+	0	NA	Intergenic	Intergenic	-15758	NM_001384327	17906		NM_010861	ENSMUSG00000013936	Myl2	Gm32672|MLC-2|MLC-2s/v|MLC-2v|Mlc2v|Mylpc	myosin, light polypeptide 2, regulatory, cardiac, slow	protein-coding
chr6:77430228-77430727	501	-1.63301	0.252139	-0.0206625	+	0	NA	intron (NM_001355193, intron 7 of 17)	MLT1B|LTR|ERVL-MaLR	-48002	NR_045141	70753		NR_045141	ENSMUSG00000108077	6330415B21Rik	-	RIKEN cDNA 6330415B21 gene	ncRNA
chr6:84139889-84140388	501	-0.924335	0.252139	-0.0786753	+	0	NA	exon (NM_021469, exon 34 of 55)	exon (NM_021469, exon 34 of 55)	120752	NM_021469	26903		NM_021469	ENSMUSG00000033788	Dysf	2310004N10Rik|D6Pas3	dysferlin	protein-coding
chr9:56746150-56746649	501	1.37267	0.252139	0.0278619	+	0	NA	intron (NM_001361115, intron 2 of 5)	intron (NM_001361115, intron 2 of 5)	49911	NM_001361115	235402		NM_181074	ENSMUSG00000049556	Lingo1	4930471K13Rik|LERN1|LINGO-1|Lrrn6a|UNQ201	leucine rich repeat and Ig domain containing 1	protein-coding
chr4:102432308-102432807	501	-0.910471	0.253274	-0.0735032	+	0	NA	intron (NM_001374780, intron 1 of 14)	intron (NM_001374780, intron 1 of 14)	11002	NM_001374780	18578		NM_019840	ENSMUSG00000028525	Pde4b	Dpde4|dunce	phosphodiesterase 4B, cAMP specific	protein-coding
chr3:29525648-29526147	501	-1.09295	0.253326	-0.0666574	+	0	NA	intron (NR_151636, intron 5 of 14)	intron (NR_151636, intron 5 of 14)	109074	NR_030422	791072		NR_030422	ENSMUSG00000076120	Mir551b	Mirn551b|mir-551b	microRNA 551b	ncRNA
chr17:27678949-27679448	501	1.66973	0.254566	0.0421636	+	0	NA	intron (NM_001286744, intron 1 of 9)	intron (NM_001286744, intron 1 of 9)	-6041	NM_178365	23969		NM_011861	ENSMUSG00000040276	Pacsin1	A830061D09Rik|H74|mKIAA1379|syndapin	protein kinase C and casein kinase substrate in neurons 1	protein-coding
chr1:193540062-193540561	501	-1.98643	0.254614	-0.0213145	+	0	NA	Intergenic	Intergenic	-30101	NR_166150	70800		NR_166150		Mir205hg	4631405K08Rik	Mir205 host gene	ncRNA
chr4:155019216-155019715	501	1.54887	0.254614	0.0181368	+	0	NA	promoter-TSS (NM_001356470)	promoter-TSS (NM_001356470)	-37	NM_001356470	269615		NM_175556	ENSMUSG00000029055	Plch2	A930027K05Rik|PLCeta2|Plc-eta2|Plcl4	phospholipase C, eta 2	protein-coding
chr19:22642164-22642663	501	-0.856163	0.255109	-0.0286036	+	0	NA	intron (NM_001362487, intron 1 of 26)	intron (NM_001362487, intron 1 of 26)	-50188	NM_001362496	226025		NM_177341	ENSMUSG00000052387	Trpm3	6330504P12Rik|9330180E14|B930001P07Rik|LTRPC3|MLSN2	transient receptor potential cation channel, subfamily M, member 3	protein-coding
chr1:114528498-114528997	501	-0.575867	0.255519	-0.0698264	+	0	NA	Intergenic	Intergenic	-1155990	NM_001371013	636808		NM_001077425	ENSMUSG00000070695	Cntnap5a	Caspr5-1|EG636808	contactin associated protein-like 5A	protein-coding
chr11:114636772-114637271	501	1.82479	0.255519	0.0311812	+	0	NA	Intergenic	Intergenic	-31559	NM_023372	67671		NM_023372	ENSMUSG00000057322	Rpl38	0610025G13Rik|Rbt|Ts|Tss	ribosomal protein L38	protein-coding
chr5:89763845-89764344	501	-1.04677	0.255831	-0.0410201	+	0	NA	intron (NM_177872, intron 4 of 21)	intron (NM_177872, intron 4 of 21)	119240	NM_177872	330119		NM_177872	ENSMUSG00000043635	Adamts3	1100001H14Rik|6330442E02Rik	ADAM metallopeptidase with thrombospondin type 1 motif 3	protein-coding
chr15:82192609-82193108	501	-0.831441	0.255995	-0.0717169	+	0	NA	intron (NM_033218, intron 12 of 18)	intron (NM_033218, intron 12 of 18)	-5264	NR_029804	723897		NR_029804	ENSMUSG00000065465	Mir33	Mirn33|mir-33|mmu-mir-33	microRNA 33	ncRNA
chr1:131030193-131030692	501	1.85307	0.256343	0.0305416	+	0	NA	Intergenic	Intergenic	10597	NM_010548	16153		NM_010548	ENSMUSG00000016529	Il10	CSIF|If2a|Il-10	interleukin 10	protein-coding
chr12:79525126-79525625	501	1.4733	0.256343	0.0335346	+	0	NA	intron (NM_009014, intron 7 of 10)	intron (NM_009014, intron 7 of 10)	228024	NM_001252562	19363		NM_009014	ENSMUSG00000059060	Rad51b	R51H2|Rad51l1|mREC2	RAD51 paralog B	protein-coding
chr13:83567742-83568241	501	-1.96499	0.256343	-0.0342282	+	0	NA	intron (NM_001347566, intron 1 of 10)	intron (NM_001347566, intron 1 of 10)	-5616	NM_001347577	17260		NM_025282	ENSMUSG00000005583	Mef2c	5430401D19Rik|9930028G15Rik|Mef2	myocyte enhancer factor 2C	protein-coding
chr15:74967575-74968074	501	-2.07269	0.256343	-0.031435	+	0	NA	Intergenic	Intergenic	12799	NM_001374138	17069		NM_008529	ENSMUSG00000022587	Ly6e	Ly67|RIG-E|Sca-2|TSA-1|Tsa1	lymphocyte antigen 6 family member E	protein-coding
chr18:36497677-36498176	501	1.65236	0.256343	0.0130371	+	0	NA	Intergenic	Intergenic	17879	NM_010415	15200		NM_010415	ENSMUSG00000024486	Hbegf	Dtr|Dts|Hegfl	heparin-binding EGF-like growth factor	protein-coding
chr18:67369601-67370100	501	0.756911	0.256343	0.061229	+	0	NA	Intergenic	Intergenic	-20881	NM_026473	67951		NM_026473	ENSMUSG00000001473	Tubb6	2310057H16Rik	tubulin, beta 6 class V	protein-coding
chr3:89224679-89225178	501	0.814297	0.256343	0.0380747	+	0	NA	exon (NM_013691, exon 20 of 23)	exon (NM_013691, exon 20 of 23)	2270	NR_030579	100124470		NR_030579	ENSMUSG00000076255	Mir92b	Mirn92b|mir-92b|mmu-mir-92b	microRNA 92b	ncRNA
chr4:152186454-152186953	501	-1.90481	0.256343	-0.0238064	+	0	NA	intron (NM_001146057, intron 1 of 8)	intron (NM_001146057, intron 1 of 8)	516	NM_001146057	70025		NM_133348	ENSMUSG00000028937	Acot7	2410041A17Rik|Ach1|Act|Bach|CTE-IIa|Cte-II|Lach1	acyl-CoA thioesterase 7	protein-coding
chr7:33543374-33543873	501	1.67234	0.256343	0.0422352	+	0	NA	Intergenic	ETnERV3-int|LTR|ERVK	-23168	NM_001310615	626970		NM_001310615	ENSMUSG00000099900	Scgb2b21	Abpbg21|EG626970|Gm6725	secretoglobin, family 2B, member 21	protein-coding
chr8:10043821-10044320	501	1.30079	0.256343	0.0286869	+	0	NA	Intergenic	Intergenic	37437	NM_033622	24099		NM_033622	ENSMUSG00000031497	Tnfsf13b	BAFF|BLyS|D8Ertd387e|TALL-1|TALL1|THANK|TNFSF20|Tnlg7a|zTNF4	tumor necrosis factor (ligand) superfamily, member 13b	protein-coding
chr9:120675681-120676180	501	1.62717	0.256343	0.0181468	+	0	NA	Intergenic	Intergenic	98599	NR_073359	76100		NR_073359	ENSMUSG00000052658	5830454E08Rik	-	RIKEN cDNA 5830454E08 gene	ncRNA
chr1:132581899-132582398	501	1.58248	0.256347	0.0154823	+	0	NA	intron (NM_001160317, intron 25 of 27)	intron (NM_001160317, intron 25 of 27)	-39208	NM_177129	21367		NM_011531	ENSMUSG00000053024	Cntn2	D130012K04Rik|TAG-1|TAG1|Tax	contactin 2	protein-coding
chr1:152746395-152746894	501	-0.907595	0.256347	-0.0498124	+	0	NA	intron (NM_001346117, intron 1 of 18)	intron (NM_001346117, intron 1 of 18)	-3907	NM_001081197	71281		NM_001081197	ENSMUSG00000055547	Apobec4	4933431M11Rik	apolipoprotein B mRNA editing enzyme catalytic polypeptide-like 4	protein-coding
chr1:155209965-155210464	501	-0.698626	0.256347	-0.0853786	+	0	NA	Intergenic	Intergenic	34318	NM_001370865	207792		NM_001370865	ENSMUSG00000033722	BC034090	6820428L09|mKIAA1614	cDNA sequence BC034090	protein-coding
chr13:107168588-107169087	501	-0.569068	0.256347	-0.0858477	+	0	NA	Intergenic	Intergenic	146267	NR_015471	100040322		NR_015471	ENSMUSG00000071181	3830408C21Rik	-	RIKEN cDNA 3830408C21 gene	ncRNA
chr13:111236138-111236637	501	-1.15588	0.256347	-0.0355785	+	0	NA	Intergenic	Intergenic	-6956	NR_045908	73129		NR_045908	ENSMUSG00000114824	3110015C05Rik	-	RIKEN cDNA 3110015C05 gene	ncRNA
chr17:34210672-34211171	501	-0.667508	0.256347	-0.00728235	+	0	NA	intron (NM_011530, intron 5 of 11)	intron (NM_011530, intron 5 of 11)	6442	NM_011530	21355		NM_011530	ENSMUSG00000024339	Tap2	ABC18|APT2|Abcb3|Ham-2|Ham2|MTP2|PSF2|RING11|Tap-2|Y1|jas	transporter 2, ATP-binding cassette, sub-family B (MDR/TAP)	protein-coding
chr18:35274428-35274927	501	-1.68417	0.256347	-0.0364165	+	0	NA	intron (NM_001360814, intron 7 of 9)	L1MC4|LINE|L1	-59653	NM_178005	107065		NM_178005	ENSMUSG00000071862	Lrrtm2	C630011A14Rik|mKIAA0416	leucine rich repeat transmembrane neuronal 2	protein-coding
chr2:134350396-134350895	501	-0.922953	0.256347	-0.0632038	+	0	NA	Intergenic	Intergenic	203707	NM_010403	15112		NM_010403	ENSMUSG00000027261	Hao1	GOX|Gox1|Hao-1	hydroxyacid oxidase 1, liver	protein-coding
chr8:102726481-102726980	501	-0.712265	0.256347	-0.0722737	+	0	NA	intron (NM_009866, intron 1 of 12)	intron (NM_009866, intron 1 of 12)	58381	NM_009866	12552		NM_009866	ENSMUSG00000031673	Cdh11	Cad11|OSF-4	cadherin 11	protein-coding
chr15:73156500-73156999	501	-1.0006	0.256639	-0.0277734	+	0	NA	intron (NM_153178, intron 1 of 18)	intron (NM_153178, intron 1 of 18)	28198	NM_153178	239528		NM_153178	ENSMUSG00000036698	Ago2	1110029L17Rik|2310051F07Rik|Eif2c2|Gerp95|Gm10365|mKIAA4215	argonaute RISC catalytic subunit 2	protein-coding
chr17:47527474-47527973	501	-0.800674	0.256639	-0.0543887	+	0	NA	intron (NM_001081635, intron 1 of 6)	intron (NM_001081635, intron 1 of 6)	22672	NM_001081636	12445		NM_007632	ENSMUSG00000034165	Ccnd3	9230106B05Rik	cyclin D3	protein-coding
chr4:152405529-152406028	501	-1.16265	0.256639	-0.054626	+	0	NA	intron (NM_001355172, intron 6 of 15)	intron (NM_001355172, intron 6 of 15)	43077	NM_001252655	16498		NM_010598	ENSMUSG00000028931	Kcnab2	F5|I2rf5|Kcnb3|kv-beta-2	potassium voltage-gated channel, shaker-related subfamily, beta member 2	protein-coding
chr14:71033548-71034047	501	-0.653585	0.257511	-0.0982357	+	0	NA	Intergenic	L2c|LINE|L2	-39170	NR_166857	102638039		NR_166857		Gm34703	-	predicted gene, 34703	ncRNA
chr4:130861503-130862002	501	0.768997	0.257511	0.0904979	+	0	NA	Intergenic	CpG	-51564	NM_010686	16792		NM_010686	ENSMUSG00000028581	Laptm5	E3|Stra13	lysosomal-associated protein transmembrane 5	protein-coding
chr6:37463840-37464339	501	-2.02564	0.257511	-0.0337973	+	0	NA	Intergenic	Lx8|LINE|L1	21579	NR_166917	102636178		NR_166917	ENSMUSG00000120046	Gm33318	-	predicted gene, 33318	ncRNA
chr6:91488823-91489322	501	1.02105	0.257511	0.0372207	+	0	NA	TTS (NM_028766)	TTS (NM_028766)	15365	NM_028766	74122		NM_028766	ENSMUSG00000030095	Tmem43	1200015A22Rik|LUMA	transmembrane protein 43	protein-coding
chr12:84952273-84952772	501	1.7688	0.258137	0.0319039	+	0	NA	intron (NM_001364189, intron 1 of 19)	intron (NM_001364189, intron 1 of 19)	-5599	NM_001364190	68497		NM_178065	ENSMUSG00000042350	Arel1	1110018G07Rik	apoptosis resistant E3 ubiquitin protein ligase 1	protein-coding
chr12:14676195-14676694	501	-0.908411	0.25868	-0.0431043	+	0	NA	Intergenic	Intergenic	373945	NR_045960	73972		NR_045960	ENSMUSG00000113644	4930448C13Rik	-	RIKEN cDNA 4930448C13 gene	ncRNA
chr6:145968876-145969375	501	-0.871457	0.25868	-0.0860878	+	0	NA	Intergenic	Intergenic	35003	NM_010656	16651		NM_010656	ENSMUSG00000030255	Sspn	Gm32675|Krag	sarcospan	protein-coding
chr16:76327570-76328069	501	-1.80864	0.258766	-0.028386	+	0	NA	intron (NM_173440, intron 3 of 3)	intron (NM_173440, intron 3 of 3)	45230	NM_173440	268903		NM_173440	ENSMUSG00000048490	Nrip1	6030458L20Rik|8430438I05Rik|9630050P12|RIP140	nuclear receptor interacting protein 1	protein-coding
chr6:86806397-86806896	501	-0.768364	0.258766	-0.0686597	+	0	NA	Intergenic	Intergenic	-13062	NM_013471	11746		NM_013471	ENSMUSG00000029994	Anxa4	AIV|Anx4|Xanx-4	annexin A4	protein-coding
chr5:9059304-9059803	501	-0.733771	0.259689	-0.0631438	+	0	NA	Intergenic	Intergenic	-41184	NM_001081029	652925		NM_001081029	ENSMUSG00000079659	Tmem243	4930420K17Rik|E030031F02Rik	transmembrane protein 243, mitochondrial	protein-coding
chr3:158049445-158049944	501	-1.40812	0.260406	-0.0430489	+	0	NA	intron (NM_024194, intron 5 of 14)	intron (NM_024194, intron 5 of 14)	13012	NM_001289525	67144		NM_024194	ENSMUSG00000063052	Lrrc40	2610040E16Rik	leucine rich repeat containing 40	protein-coding
chr5:57719486-57719985	501	-0.741586	0.261941	-0.0442342	+	0	NA	exon (NM_001122758, exon 1 of 3)	exon (NM_001122758, exon 1 of 3)	1654	NM_001122758	54216		NM_018764	ENSMUSG00000029108	Pcdh7	-	protocadherin 7	protein-coding
chr1:93183891-93184390	501	-1.15295	0.262178	-0.0374599	+	0	NA	intron (NM_001310428, intron 4 of 31)	intron (NM_001310428, intron 4 of 31)	15717	NM_001310428	381284		NM_001310428	ENSMUSG00000084989	Crocc2	E030010N08Rik|Gm976	ciliary rootlet coiled-coil, rootletin family member 2	protein-coding
chr12:90733740-90734239	501	-0.977331	0.262831	-0.0448379	+	0	NA	intron (NM_010050, intron 1 of 1)	intron (NM_010050, intron 1 of 1)	5049	NM_010050	13371		NM_010050	ENSMUSG00000007682	Dio2	5DII|DIOII	deiodinase, iodothyronine, type II	protein-coding
chr4:134986017-134986516	501	-0.78716	0.263013	-0.0657696	+	0	NA	Intergenic	Intergenic	55286	NM_026780	68592		NM_026780	ENSMUSG00000028821	Syf2	1110018L13Rik|Cbpin|D4Bwg1551e|Gcipip|Ntc31|mp29|p29	SYF2 homolog, RNA splicing factor (S. cerevisiae)	protein-coding
chr10:91001262-91001761	501	-1.44938	0.264372	-0.0514914	+	0	NA	intron (NM_001042558, intron 22 of 26)	intron (NM_001042558, intron 22 of 26)	81232	NM_001282947	11783		NM_009684	ENSMUSG00000019979	Apaf1	6230400I06Rik|Apaf-1|Apaf1l|fog|mKIAA0413	apoptotic peptidase activating factor 1	protein-coding
chr5:43247563-43248062	501	-1.67396	0.265473	-0.0229433	+	0	NA	intron (NM_001368807, intron 3 of 10)	intron (NM_001368807, intron 3 of 10)	-12458	NR_028417	665934		NR_028417	ENSMUSG00000085720	Gm7854	EG665934	predicted gene 7854	ncRNA
chr7:27256916-27257415	501	0.705864	0.265473	0.0674657	+	0	NA	intron (NM_133770, intron 14 of 14)	intron (NM_133770, intron 14 of 14)	-1596	NM_010950	18223		NM_010950	ENSMUSG00000063160	Numbl	nbl	numb-like	protein-coding
chr16:17146669-17147168	501	-0.691375	0.266261	-0.0618029	+	0	NA	promoter-TSS (NM_026940)	promoter-TSS (NM_026940)	-31	NM_001378794	69101		NM_026940	ENSMUSG00000041774	Ydjc	1810015A11Rik|4930521M19Rik	YdjC homolog (bacterial)	protein-coding
chr12:70048698-70049197	501	-1.53451	0.266427	-0.0364932	+	0	NA	intron (NR_104397, intron 15 of 30)	intron (NR_104397, intron 15 of 30)	53907	NM_001081453	18080		NM_008697	ENSMUSG00000021068	Nin	3110068G20Rik|mKIAA1565	ninein	protein-coding
chr2:60116124-60116623	501	-1.72545	0.266646	-0.0458846	+	0	NA	intron (NM_001001182, intron 1 of 35)	intron (NM_001001182, intron 1 of 35)	9367	NM_001001182	407823		NM_001001182	ENSMUSG00000026987	Baz2b	5830435C13Rik|D2Ertd794e	bromodomain adjacent to zinc finger domain, 2B	protein-coding
chr3:8786090-8786589	501	-1.38963	0.266646	-0.038988	+	0	NA	Intergenic	Intergenic	-93431	NR_168326	102635149		NR_168325		Gm32561	-	predicted gene, 32561	ncRNA
chr13:23756687-23757186	501	-0.889456	0.267457	-0.0648621	+	0	NA	promoter-TSS (NM_178193)	promoter-TSS (NM_178193)	-1	NM_178193	326620		NM_178193	ENSMUSG00000069266	H4c2	H4c1|H4c11|H4c12|H4c14|H4c16|H4c3|H4c4|H4c6|H4c8|H4c9|H4f16|Hist1h4b	H4 clustered histone 2	protein-coding
chr16:7374113-7374612	501	-0.555136	0.267529	-0.0432325	+	0	NA	intron (NM_183188, intron 10 of 12)	intron (NM_183188, intron 10 of 12)	304527	NM_183188	268859		NM_021477	ENSMUSG00000008658	Rbfox1	A2bp|A2bp1|Hrnbp1|fox-1	RNA binding protein, fox-1 homolog (C. elegans) 1	protein-coding
chr1:63459093-63459592	501	-0.617511	0.26767	-0.12217	+	0	NA	intron (NM_011780, intron 2 of 25)	intron (NM_011780, intron 2 of 25)	13451	NM_011780	23792		NM_011780	ENSMUSG00000025964	Adam23	MDC3	a disintegrin and metallopeptidase domain 23	protein-coding
chr10:60405741-60406240	501	-1.23593	0.26767	-0.0385588	+	0	NA	intron (NR_045556, intron 28 of 68)	intron (NR_045556, intron 28 of 68)	6264	NM_001164374	100302688		NM_001164374	ENSMUSG00000090439	Gm17455	-	predicted gene, 17455	protein-coding
chr12:12261916-12262415	501	-0.595782	0.26767	-0.0655557	+	0	NA	promoter-TSS (NM_001146119)	promoter-TSS (NM_001146119)	-12	NM_029758	76820		NM_029758	ENSMUSG00000020589	Cyria	2410157M17Rik|9630047E15|D12Ertd553e|Fam49a	CYFIP related Rac1 interactor A	protein-coding
chr12:84391427-84391926	501	-1.8804	0.26767	-0.0350777	+	0	NA	intron (NM_001026214, intron 6 of 15)	RLTR13D3A1|LTR|ERVK	9258	NM_001286049	12499		NM_007647	ENSMUSG00000021236	Entpd5	Cd39l4|ER-UDPase|NTPDase-5|NTPDase5|Pcph|mNTPase	ectonucleoside triphosphate diphosphohydrolase 5	protein-coding
chr14:58036159-58036658	501	-0.575712	0.26767	-0.135625	+	0	NA	Intergenic	Intergenic	-36278	NM_013518	14180		NM_013518	ENSMUSG00000021974	Fgf9	Eks|FGF-9|Fgf4b|GAF|HBGF-9	fibroblast growth factor 9	protein-coding
chr15:83085861-83086360	501	0.949769	0.26767	0.0256609	+	0	NA	Intergenic	Intergenic	-14095	NM_023475	68607		NM_023475	ENSMUSG00000058586	Serhl	0610008B10Rik|1110019M09Rik	serine hydrolase-like	protein-coding
chr19:31114602-31115101	501	-1.24002	0.26767	-0.0359264	+	0	NA	intron (NM_001013833, intron 3 of 17)	intron (NM_001013833, intron 3 of 17)	32010	NM_031249	83410		NM_031249	ENSMUSG00000053536	Cstf2t	64kDa|tCstF-64|tauCstF-64	cleavage stimulation factor, 3' pre-RNA subunit 2, tau	protein-coding
chr2:27222958-27223457	501	-0.817382	0.26767	-0.0983901	+	0	NA	intron (NM_138665, intron 13 of 20)	intron (NM_138665, intron 13 of 20)	24096	NM_138665	192166		NM_138665	ENSMUSG00000009614	Sardh	-	sarcosine dehydrogenase	protein-coding
chr2:146612842-146613341	501	0.843715	0.26767	0.0237996	+	0	NA	Intergenic	Intergenic	70160	NR_040502	74065		NR_040502	ENSMUSG00000085796	4933406D12Rik	-	RIKEN cDNA 4933406D12 gene	ncRNA
chr2:157077556-157078055	501	1.14779	0.26767	0.0641244	+	0	NA	intron (NM_001164663, intron 1 of 14)	intron (NM_001164663, intron 1 of 14)	1460	NM_001164663	320706		NM_001164663	ENSMUSG00000055485	Mtcl2	9830001H06Rik|D430036N24Rik|Soga|Soga1	microtubule crosslinking factor 2	protein-coding
chr3:87243581-87244080	501	1.45394	0.26767	0.054986	+	0	NA	Intergenic	Intergenic	19694	NM_030707	80891		NM_030707	ENSMUSG00000015852	Fcrl2	2810439C17Rik|9330158F12|FcRH2sc|Fcrh2|Fcrls|IFGP2|IgSR|MMAN-g|Msr2|moFcRH2sc	Fc receptor like 2	protein-coding
chr4:44451086-44451585	501	-1.46209	0.26767	-0.0328572	+	0	NA	Intergenic	Intergenic	150418	NM_010790	17279		NM_010790	ENSMUSG00000035683	Melk	MPK38|mKIAA0175	maternal embryonic leucine zipper kinase	protein-coding
chr5:33674357-33674856	501	-0.574956	0.26767	-0.0913019	+	0	NA	Intergenic	Intergenic	16478	NM_001310541	21335		NM_011524	ENSMUSG00000037313	Tacc3	Aint|Eric1	transforming, acidic coiled-coil containing protein 3	protein-coding
chr5:147665232-147665731	501	-0.599766	0.26767	-0.0909596	+	0	NA	intron (NM_010228, intron 10 of 29)	intron (NM_010228, intron 10 of 29)	60530	NM_001363135	14254		NM_010228	ENSMUSG00000029648	Flt1	Flt-1|VEGFR-1|VEGFR1|sFlt1	FMS-like tyrosine kinase 1	protein-coding
chr7:44552945-44553444	501	0.976011	0.26767	0.0385725	+	0	NA	intron (NM_001285518, intron 2 of 9)	intron (NM_001285518, intron 2 of 9)	771	NM_001285518	22260		NM_009473	ENSMUSG00000060601	Nr1h2	LXR|LXRB|LXRBSV|LXRbeta|NER1|OR-1|RIP15|UR|Unr|Unr2	nuclear receptor subfamily 1, group H, member 2	protein-coding
chr7:100381121-100381620	501	1.20828	0.26767	0.0719808	+	0	NA	intron (NM_001017985, intron 3 of 32)	RLTR12E|LTR|ERVK	9137	NM_001017985	277939		NM_001017985	ENSMUSG00000047248	C2cd3	-	C2 calcium-dependent domain containing 3	protein-coding
chr8:82837866-82838365	501	-1.44158	0.26767	-0.0489335	+	0	NA	Intergenic	Intergenic	-25241	NM_177378	330812		NM_177378	ENSMUSG00000047747	Rnf150	A630007N06Rik|C030044C12Rik|Greul5|mKIAA1214	ring finger protein 150	protein-coding
chr8:114492027-114492526	501	-1.87033	0.26767	-0.0432426	+	0	NA	intron (NM_019573, intron 5 of 8)	intron (NM_019573, intron 5 of 8)	52624	NM_019573	80707		NM_019573	ENSMUSG00000004637	Wwox	5330426P09Rik|9030416C10Rik|WOX1	WW domain-containing oxidoreductase	protein-coding
chr8:115788336-115788835	501	-1.16656	0.26767	-0.0255511	+	0	NA	Intergenic	Intergenic	72663	NR_168616	102632716		NR_168616		Gm30712	-	predicted gene, 30712	ncRNA
chrX:50614805-50615304	501	0.769954	0.26767	0.0506843	+	0	NA	intron (NR_015505, intron 4 of 19)	intron (NR_015505, intron 4 of 19)	20267	NR_015505	103012		NR_015505	ENSMUSG00000085396	Firre	5830467J12Rik|6720401G13Rik	functional intergenic repeating RNA element	ncRNA
chr9:64604298-64604797	501	-1.18299	0.268	-0.0605154	+	0	NA	intron (NM_001134399, intron 5 of 24)	intron (NM_001134399, intron 5 of 24)	133209	NM_017382	53869		NM_017382	ENSMUSG00000004771	Rab11a	-	RAB11A, member RAS oncogene family	protein-coding
chr9:120691018-120691517	501	1.19377	0.268341	0.0515593	+	0	NA	Intergenic	Intergenic	113936	NR_073359	76100		NR_073359	ENSMUSG00000052658	5830454E08Rik	-	RIKEN cDNA 5830454E08 gene	ncRNA
chr13:92736819-92737318	501	-0.815374	0.268364	-0.0622712	+	0	NA	Intergenic	Intergenic	57750	NM_011582	21828		NM_011582	ENSMUSG00000021702	Thbs4	TSP4	thrombospondin 4	protein-coding
chr13:67060106-67060605	501	1.10757	0.27002	0.0615784	+	0	NA	intron (NM_001166218, intron 1 of 3)	Lx8|LINE|L1	815	NM_001166218	78251		NM_001166218	ENSMUSG00000090641	Zfp712	4921504N20Rik|mszf31|mszf89	zinc finger protein 712	protein-coding
chr7:66128764-66129263	501	-1.80365	0.27002	-0.0311919	+	0	NA	intron (NM_001081163, intron 2 of 2)	intron (NM_001081163, intron 2 of 2)	19521	NM_001081163	269941		NM_001081163	ENSMUSG00000032640	Chsy1	skt	chondroitin sulfate synthase 1	protein-coding
chr16:77003841-77004340	501	1.07168	0.270372	0.0574492	+	0	NA	TTS (NR_040573)	TTS (NR_040573)	6791	NR_040573	76601		NR_040573	ENSMUSG00000100857	1700041M19Rik	-	RIKEN cDNA 1700041M19 gene	ncRNA
chrX:142778841-142779340	501	-1.36967	0.272032	-0.0548874	+	0	NA	intron (NR_152447, intron 4 of 8)	intron (NR_152447, intron 4 of 8)	40090	NR_030523	723976		NR_030523	ENSMUSG00000076011	Mir652	Mirn652|miRX|mmu-mir-652	microRNA 652	ncRNA
chr1:36480488-36480987	501	-0.917158	0.272458	-0.112589	+	0	NA	intron (NM_033570, intron 1 of 6)	MIRb|SINE|MIR	-8968	NR_168706	102636368		NR_168706		Gm33454	-	predicted gene, 33454	ncRNA
chr11:52447137-52447636	501	0.742454	0.272458	0.071304	+	0	NA	Intergenic	Intergenic	50958	NM_153117	213673		NM_153117	ENSMUSG00000036275	9530068E07Rik	Kct2	RIKEN cDNA 9530068E07 gene	protein-coding
chr14:21143416-21143915	501	2.06467	0.272458	0.0323555	+	0	NA	intron (NM_134079, intron 3 of 10)	intron (NM_134079, intron 3 of 10)	67513	NM_001243041	11534		NM_134079	ENSMUSG00000039197	Adk	2310026J05Rik|5033405D03Rik|Ak	adenosine kinase	protein-coding
chr5:9042978-9043477	501	-0.860666	0.272458	-0.116864	+	0	NA	Intergenic	Intergenic	-46081	NM_023733	74114		NM_023733	ENSMUSG00000003623	Crot	1200003H03Rik	carnitine O-octanoyltransferase	protein-coding
chr9:57606068-57606567	501	0.705281	0.272794	0.0690003	+	0	NA	promoter-TSS (NM_146223)	promoter-TSS (NM_146223)	-36	NM_146223	235415		NM_146223	ENSMUSG00000039714	Cplx3	CpxIII|ERGIC-53L|ERGL|Lamn1l|Lman1l	complexin 3	protein-coding
chr6:136210379-136210878	501	1.49827	0.273343	0.0687171	+	0	NA	Intergenic	Intergenic	-37083	NM_008171	14812		NM_008171	ENSMUSG00000030209	Grin2b	GluN2B|GluRepsilon2|NR2B|Nmdar2b	glutamate receptor, ionotropic, NMDA2B (epsilon 2)	protein-coding
chr11:109426085-109426584	501	0.600827	0.274913	0.0551182	+	0	NA	5' UTR (NM_001252193, exon 1 of 8)	5' UTR (NM_001252193, exon 1 of 8)	114	NM_001252193	13929		NM_025275	ENSMUSG00000020610	Amz2	ESTM12	archaelysin family metallopeptidase 2	protein-coding
chr11:113951638-113952137	501	0.560405	0.274913	0.0416076	+	0	NA	intron (NM_172800, intron 1 of 44)	intron (NM_172800, intron 1 of 44)	115142	NM_172800	237979		NM_172800	ENSMUSG00000041592	Sdk2	4632412F08Rik|5330435L01Rik|Sdk-2|mKIAA1514	sidekick cell adhesion molecule 2	protein-coding
chr15:61364816-61365315	501	-1.8516	0.274913	-0.0305532	+	0	NA	Intergenic	Intergenic	409386	NR_040350	432956		NR_040350	ENSMUSG00000116031	D030024E09Rik	-	RIKEN cDNA D030024E09 gene	ncRNA
chr2:61967675-61968174	501	1.9188	0.274913	0.029607	+	0	NA	Intergenic	Intergenic	-78591	NM_001242381	94229		NM_033552	ENSMUSG00000026904	Slc4a10	NCBE|mKIAA4136	solute carrier family 4, sodium bicarbonate cotransporter-like, member 10	protein-coding
chr3:85022753-85023252	501	1.96719	0.274913	0.0494997	+	0	NA	Intergenic	Intergenic	70791	NM_080428	50754		NM_080428	ENSMUSG00000028086	Fbxw7	1110001A17Rik|AGO|Cdc4|Fbw7|Fbwd6|Fbx30|Fbxo30|Fbxw6|SEL-10	F-box and WD-40 domain protein 7	protein-coding
chr4:43389939-43390438	501	-0.504391	0.274913	-0.0971966	+	0	NA	intron (NM_001369199, intron 1 of 10)	B1F2|SINE|Alu	8119	NM_001369199	100213		NM_199057	ENSMUSG00000035969	Rusc2	mKIAA0375	RUN and SH3 domain containing 2	protein-coding
chr4:119293861-119294360	501	0.781931	0.274913	0.0562872	+	0	NA	intron (NM_011732, intron 1 of 7)	CpG-10232	403	NM_011732	22608		NM_011732	ENSMUSG00000028639	Ybx1	1700102N10Rik|EF1A|MSY1|Nsep1|YB-1|dbpB|mYB-1a	Y box protein 1	protein-coding
chr5:33697464-33697963	501	1.86237	0.274913	0.022052	+	0	NA	Intergenic	Intergenic	-24011	NM_001205270	14184		NM_008010	ENSMUSG00000054252	Fgfr3	CD333|FR3|Fgfr-3|Flg-2|HBGFR|Mfr3|sam3	fibroblast growth factor receptor 3	protein-coding
chr5:99927906-99928405	501	1.11808	0.274913	0.0425397	+	0	NA	intron (NM_001378420, intron 4 of 5)	B3A|SINE|B2	21890	NM_001378420	102639650		NM_001378420	ENSMUSG00000105078	Vamp9	Gm35911	vesicle-associated membrane protein 9	protein-coding
chr5:112520785-112521284	501	-1.65958	0.274913	-0.0266492	+	0	NA	intron (NM_019982, intron 1 of 16)	intron (NM_019982, intron 1 of 16)	56164	NM_019982	56747		NM_019982	ENSMUSG00000058153	Sez6l	AIG1|Acig1|BSRP-B|mKIAA0927	seizure related 6 homolog like	protein-coding
chr5:114572999-114573498	501	-1.12037	0.274913	-0.0625429	+	0	NA	intron (NM_001004180, intron 1 of 2)	intron (NM_001004180, intron 1 of 2)	4997	NM_001004180	433940		NM_001004180	ENSMUSG00000041930	Fam222a	-	family with sequence similarity 222, member A	protein-coding
chr7:140922589-140923088	501	-1.19799	0.274913	-0.0738249	+	0	NA	exon (NM_133946, exon 4 of 8)	exon (NM_133946, exon 4 of 8)	1936	NM_133946	101613		NM_133946	ENSMUSG00000038745	Nlrp6	Avr|Nalp6|Navr|Navr/Avr|Non-AVR|Pypaf5	NLR family, pyrin domain containing 6	protein-coding
chr8:80811384-80811883	501	-1.83026	0.274913	-0.0291561	+	0	NA	intron (NM_001301298, intron 1 of 10)	intron (NM_001301298, intron 1 of 10)	68846	NM_021356	14388		NM_021356	ENSMUSG00000031714	Gab1	-	growth factor receptor bound protein 2-associated protein 1	protein-coding
chrX:50600192-50600691	501	0.651631	0.274913	0.0358597	+	0	NA	intron (NR_015505, intron 9 of 19)	intron (NR_015505, intron 9 of 19)	34880	NR_015505	103012		NR_015505	ENSMUSG00000085396	Firre	5830467J12Rik|6720401G13Rik	functional intergenic repeating RNA element	ncRNA
chr10:88031952-88032451	501	-1.90267	0.276065	-0.0259006	+	0	NA	Intergenic	Intergenic	-58871	NM_029971	110312		NM_029971	ENSMUSG00000035383	Pmch	A230109K23Rik	pro-melanin-concentrating hormone	protein-coding
chr11:62943597-62944096	501	-1.07123	0.276065	-0.0452838	+	0	NA	Intergenic	Tigger19a|DNA|TcMar-Tigger	-7347	NM_025496	66338		NM_025496	ENSMUSG00000042200	Cdrt4	1700019I23Rik	CMT1A duplicated region transcript 4	protein-coding
chr15:78749841-78750340	501	1.81766	0.276065	0.0490302	+	0	NA	Intergenic	Intergenic	23355	NM_008595	17305		NM_008595	ENSMUSG00000018169	Mfng	-	MFNG O-fucosylpeptide 3-beta-N-acetylglucosaminyltransferase	protein-coding
chr2:160760674-160761173	501	-1.16979	0.276065	-0.0364226	+	0	NA	intron (NM_021280, intron 28 of 33)	intron (NM_021280, intron 28 of 33)	29613	NM_021280	18803		NM_021280	ENSMUSG00000016933	Plcg1	Cded|Plc-1|Plc-gamma1|Plcg-1	phospholipase C, gamma 1	protein-coding
chr7:27159794-27160293	501	0.573397	0.276065	0.0907104	+	0	NA	intron (NM_053208, intron 3 of 5)	intron (NM_053208, intron 3 of 5)	5685	NM_001357767	112406		NM_053208	ENSMUSG00000058709	Egln2	0610011A13Rik|Hif-p4h-1|Ier4|Phd1|SM-20	egl-9 family hypoxia-inducible factor 2	protein-coding
chr7:130855627-130856126	501	-0.610676	0.276065	-0.064286	+	0	NA	Intergenic	Intergenic	-9848	NM_133942	101476		NM_133942	ENSMUSG00000040268	Plekha1	C920009D07Rik|TAPP1	pleckstrin homology domain containing, family A (phosphoinositide binding specific) member 1	protein-coding
chr2:181597451-181597950	501	1.77002	0.276066	0.0331576	+	0	NA	intron (NM_172676, intron 1 of 4)	intron (NM_172676, intron 1 of 4)	1527	NM_001370751	229011		NM_172676	ENSMUSG00000038605	Samd10	D930033N23Rik|E130318E08	sterile alpha motif domain containing 10	protein-coding
chr14:85354556-85355055	501	-0.780731	0.276692	-0.0504559	+	0	NA	Intergenic	Intergenic	-878381	NR_015539	319903		NR_015539	ENSMUSG00000115529	9630013A20Rik	lncOL1	RIKEN cDNA 9630013A20 gene	ncRNA
chr17:47484341-47484840	501	1.6695	0.276692	0.0353861	+	0	NA	intron (NM_001356290, intron 7 of 7)	intron (NM_001356290, intron 7 of 7)	17701	NM_022015	63856		NM_022015	ENSMUSG00000023980	Taf8	Tbn	TATA-box binding protein associated factor 8	protein-coding
chr1:74389073-74389572	501	2.09697	0.276871	0.0124545	+	0	NA	Intergenic	Intergenic	-2287	NM_153088	227292		NM_153088	ENSMUSG00000026176	Ctdsp1	GIP|NLIIF|Nif3|SCP1	CTD small phosphatase 1	protein-coding
chr1:154884659-154885158	501	-2.04373	0.276871	-0.0129873	+	0	NA	Intergenic	Intergenic	-158988	NM_009782	12290		NM_009782	ENSMUSG00000004110	Cacna1e	A430040I15|BII|Cach6|Cacnl1a6|Cav2.3|Cchra1|alpha1E	calcium channel, voltage-dependent, R type, alpha 1E subunit	protein-coding
chr1:183897988-183898487	501	-2.41563	0.276871	-0.0140104	+	0	NA	Intergenic	Intergenic	135761	NM_028516	73363		NM_028516	ENSMUSG00000044854	1700056E22Rik	-	RIKEN cDNA 1700056E22 gene	protein-coding
chr1:191170033-191170532	501	2.02279	0.276871	0.0137285	+	0	NA	TTS (NM_007498)	TTS (NM_007498)	-5465	NM_001109759	619288		NM_001109759	ENSMUSG00000091017	Garin4	4933417M04Rik|Fam71a|GARI-L4	golgi associated RAB2 interactor family member 4	protein-coding
chr10:9231736-9232235	501	-0.756619	0.276871	-0.0618558	+	0	NA	Intergenic	Intergenic	-345915	NM_175155	70097		NM_175155	ENSMUSG00000015305	Sash1	1100001C18Rik|2500002E12Rik|A330076K04Rik|mKIAA0790	SAM and SH3 domain containing 1	protein-coding
chr10:77243720-77244219	501	-0.546191	0.276871	-0.0988028	+	0	NA	Intergenic	Intergenic	15254	NR_026944	100169878		NR_026944	ENSMUSG00000078444	Gm10941	-	predicted gene 10941	ncRNA
chr10:85185741-85186240	501	1.60246	0.276871	0.0232944	+	0	NA	promoter-TSS (NM_007771)	promoter-TSS (NM_007771)	-936	NM_007771	12952		NM_007771	ENSMUSG00000020038	Cry1	Phll1	cryptochrome circadian regulator 1	protein-coding
chr11:88403572-88404071	501	2.59082	0.276871	0.0135223	+	0	NA	intron (NM_001373923, intron 8 of 12)	intron (NM_001373923, intron 8 of 12)	51048	NR_039545	100628571		NR_039545	ENSMUSG00000092985	Mir378b	mir-378b|mmu-mir-378b	microRNA 378b	ncRNA
chr12:21281175-21281674	501	2.55125	0.276871	0.0175707	+	0	NA	intron (NM_008403, intron 1 of 6)	RLTR25B|LTR|ERVK	4860	NM_001355609	16413		NM_008403	ENSMUSG00000062352	Itgb1bp1	Icap1	integrin beta 1 binding protein 1	protein-coding
chr12:72844184-72844683	501	0.518835	0.276871	0.0913586	+	0	NA	Intergenic	Intergenic	73332	NM_029444	75801		NM_029444	ENSMUSG00000021098	4930447C04Rik	4921504I02Rik|A930035O15Rik|Six6OS|Six6as|Six6os1	RIKEN cDNA 4930447C04 gene	protein-coding
chr12:106446994-106447493	501	-0.782215	0.276871	-0.0448206	+	0	NA	intron (NR_036593, intron 1 of 3)	intron (NR_036593, intron 1 of 3)	423	NR_036593	76639		NR_036593	ENSMUSG00000092066	1700121N20Rik	-	RIKEN cDNA 1700121N20 gene	ncRNA
chr13:8526203-8526702	501	-2.27446	0.276871	-0.0168672	+	0	NA	intron (NR_110345, intron 1 of 10)	intron (NR_110345, intron 1 of 10)	323586	NM_001289530	94191		NM_052977	ENSMUSG00000052551	Adarb2	Adar3|RED2	adenosine deaminase, RNA-specific, B2	protein-coding
chr13:16937738-16938237	501	-0.677767	0.276871	-0.0812585	+	0	NA	intron (NM_138654, intron 13 of 13)	intron (NM_138654, intron 13 of 13)	756778	NM_138654	192136		NM_138654	ENSMUSG00000055137	Sugct	5033411D12Rik	succinyl-CoA glutarate-CoA transferase	protein-coding
chr13:63979972-63980471	501	3.12577	0.276871	0.0214263	+	0	NA	Intergenic	Intergenic	108980	NM_008291	15487		NM_008291	ENSMUSG00000033122	Hsd17b3	-	hydroxysteroid (17-beta) dehydrogenase 3	protein-coding
chr14:104667070-104667569	501	-1.54075	0.276871	-0.029441	+	0	NA	intron (NR_015593, intron 1 of 5)	RMER5|LTR|ERV1	28175	NR_015593	320249		NR_015593	ENSMUSG00000115432	D130009I18Rik	-	RIKEN cDNA D130009I18 gene	ncRNA
chr15:45473709-45474208	501	2.06458	0.276871	0.0139137	+	0	NA	Intergenic	Lx5c|LINE|L1	-359024	NM_026200	67498		NM_026200	ENSMUSG00000022342	Kcnv1	2700023A03Rik|vibe	potassium channel, subfamily V, member 1	protein-coding
chr16:35715322-35715821	501	-2.56149	0.276871	-0.016692	+	0	NA	intron (NM_153550, intron 7 of 8)	(CCCCCT)n|Simple_repeat|Simple_repeat	53799	NM_153550	224132		NM_153550	ENSMUSG00000022848	Slc49a4	Dirc2|RCC4	solute carrier family 49 member 4	protein-coding
chr16:42319804-42320303	501	-1.2849	0.276871	-0.0549956	+	0	NA	intron (NM_008083, intron 1 of 2)	intron (NM_008083, intron 1 of 2)	-16584	NR_105858	102466172		NR_105858	ENSMUSG00000098300	Mir6540	Gm27780|mir-6540|mmu-mir-6540	microRNA 6540	ncRNA
chr18:10051898-10052397	501	-0.677663	0.276871	-0.089746	+	0	NA	Intergenic	MMERGLN-int|LTR|ERV1	-21998	NM_021522	59025		NM_021522	ENSMUSG00000047879	Usp14	2610005K12Rik|2610037B11Rik|ax|nmf375	ubiquitin specific peptidase 14	protein-coding
chr18:39797111-39797610	501	-1.17974	0.276871	-0.0244883	+	0	NA	Intergenic	L1VL4|LINE|L1	23863	NM_011033	18459		NM_011033	ENSMUSG00000051732	Pabpc2	Pabp|Pabp+|Pabp2	poly(A) binding protein, cytoplasmic 2	protein-coding
chr18:55640153-55640652	501	-1.13448	0.276871	-0.0368116	+	0	NA	Intergenic	Intergenic	-647811	NM_001360787	269023		NM_175751	ENSMUSG00000052713	Zfp608	4932417D18Rik|D430007A19Rik|Znf608	zinc finger protein 608	protein-coding
chr18:69593055-69593554	501	-0.523873	0.276871	-0.0838392	+	0	NA	intron (NM_001361128, intron 8 of 19)	intron (NM_001361128, intron 8 of 19)	247144	NM_001361126	21413		NM_013685	ENSMUSG00000053477	Tcf4	5730422P05Rik|ASP-I2|E2-2|E2.2|ITF-2|ITF-2b|ITF2|ME2|MITF-2A|MITF-2B|SEF-2|SEF2|SEF2-1|TFE|Tcf-4|bHLHb19	transcription factor 4	protein-coding
chr19:44339196-44339695	501	2.78261	0.276871	0.0201774	+	0	NA	intron (NM_183216, intron 4 of 5)	intron (NM_183216, intron 4 of 5)	6119	NM_183216	329065		NM_183216	ENSMUSG00000050195	Scd4	ACOD4	stearoyl-coenzyme A desaturase 4	protein-coding
chr2:141955077-141955576	501	-1.51559	0.276871	-0.0323939	+	0	NA	intron (NM_001013802, intron 8 of 18)	intron (NM_001013802, intron 8 of 18)	946138	NM_001355123	16558		NM_001081133	ENSMUSG00000038844	Kif16b	8430434E15Rik|mKIAA1590	kinesin family member 16B	protein-coding
chr3:89909526-89910025	501	-2.01209	0.276871	-0.0129164	+	0	NA	intron (NM_010559, intron 1 of 9)	intron (NM_010559, intron 1 of 9)	3421	NM_010559	16194		NM_010559	ENSMUSG00000027947	Il6ra	CD126|IL-6R|IL-6R-alpha|IL-6RA|Il6r	interleukin 6 receptor, alpha	protein-coding
chr3:146375196-146375695	501	-0.656371	0.276871	-0.067873	+	0	NA	intron (NR_033542, intron 2 of 2)	intron (NR_033542, intron 2 of 2)	3499	NR_033542	100038607		NR_033542	ENSMUSG00000105602	Gm10636	-	predicted gene 10636	ncRNA
chr4:47899539-47900038	501	-0.943082	0.276871	-0.0551966	+	0	NA	Intergenic	Intergenic	-145517	NM_015743	18124		NM_015743	ENSMUSG00000028341	Nr4a3	CHN|CSMF|MINOR|NOR-1|Nor1|TEC	nuclear receptor subfamily 4, group A, member 3	protein-coding
chr4:97905776-97906275	501	-1.07963	0.276871	-0.041987	+	0	NA	intron (NM_001122953, intron 2 of 9)	intron (NM_001122953, intron 2 of 9)	128399	NM_010905	18027		NM_010905	ENSMUSG00000028565	Nfia	1110047K16Rik|9430022M17Rik|CTF|NF1-A|NF1A	nuclear factor I/A	protein-coding
chr4:114472075-114472574	501	2.57471	0.276871	0.0144429	+	0	NA	intron (NM_001085549, intron 2 of 6)	intron (NM_001085549, intron 2 of 6)	65600	NM_001085549	666048		NM_001085549	ENSMUSG00000070867	Trabd2b	Gm12824|Hkat	TraB domain containing 2B	protein-coding
chr4:141722654-141723153	501	0.761634	0.276871	0.023495	+	0	NA	intron (NM_001017966, intron 1 of 9)	CpG	516	NM_001017966	68817		NM_001017966	ENSMUSG00000078515	Ddi2	1110056G13Rik|1700027M01Rik|9130022E05Rik	DNA-damage inducible protein 2	protein-coding
chr5:42919267-42919766	501	-1.53812	0.276871	-0.0410981	+	0	NA	Intergenic	MIRb|SINE|MIR	-313737	NM_001368805	231207		NM_175937	ENSMUSG00000039782	Cpeb2	A630055H10Rik|Cpe-bp2	cytoplasmic polyadenylation element binding protein 2	protein-coding
chr5:110338768-110339267	501	-1.16349	0.276871	-0.0488181	+	0	NA	TTS (NM_001310700)	TTS (NM_001310700)	4018	NM_153400	231602		NM_153400	ENSMUSG00000029503	P2rx2	P2X2a|P2x2	purinergic receptor P2X, ligand-gated ion channel, 2	protein-coding
chr5:114779951-114780450	501	2.05257	0.276871	0.0124216	+	0	NA	intron (NM_001378897, intron 1 of 14)	intron (NM_001378897, intron 1 of 14)	5060	NM_026718	68420		NM_026718	ENSMUSG00000041870	Ankrd13a	1100001D10Rik|ANKRD13	ankyrin repeat domain 13a	protein-coding
chr5:129297869-129298368	501	-0.691561	0.276871	-0.107292	+	0	NA	Intergenic	Intergenic	201368	NM_001347486	243277		NM_177734	ENSMUSG00000044017	Adgrd1	E230012M21Rik|Gpr133	adhesion G protein-coupled receptor D1	protein-coding
chr6:28842328-28842827	501	-0.552167	0.276871	-0.077098	+	0	NA	intron (NM_019776, intron 16 of 23)	intron (NM_019776, intron 16 of 23)	-10830	NM_138682	192198		NM_138682	ENSMUSG00000049939	Lrrc4	MBAG1|NGL-2|NGL2|NLG-2|Nag14	leucine rich repeat containing 4	protein-coding
chr6:30971607-30972106	501	2.92402	0.276871	0.0178879	+	0	NA	Intergenic	Intergenic	-12866	NM_001135093	619665		NM_001135093	ENSMUSG00000073209	Klf14	5330411L03Rik|BTEB5	Kruppel-like transcription factor 14	protein-coding
chr6:31314051-31314550	501	-0.867294	0.276871	-0.0304477	+	0	NA	intron (NR_040261, intron 3 of 4)	intron (NR_040261, intron 3 of 4)	84473	NR_040300	100503869		NR_040300		Mkln1os	Gm13845	muskelin 1, intracellular mediator containing kelch motifs, opposite strand	ncRNA
chr6:84095847-84096346	501	-0.673205	0.276871	-0.0446155	+	0	NA	intron (NM_001310152, intron 16 of 53)	intron (NM_001310152, intron 16 of 53)	76710	NM_021469	26903		NM_021469	ENSMUSG00000033788	Dysf	2310004N10Rik|D6Pas3	dysferlin	protein-coding
chr8:45844898-45845397	501	0.927208	0.276871	0.0325453	+	0	NA	Intergenic	Intergenic	-25850	NR_045739	319940		NR_045739	ENSMUSG00000085440	Sorbs2os	D330022K07Rik	sorbin and SH3 domain containing 2, opposite strand	ncRNA
chr8:107389527-107390026	501	1.58374	0.276871	0.0375814	+	0	NA	intron (NM_008706, intron 5 of 5)	intron (NM_008706, intron 5 of 5)	13429	NM_008706	18104		NM_008706	ENSMUSG00000003849	Nqo1	Dia4|Dtd|Nmo-1|Nmo1|Nmor1|Ox-1|Ox1|Qr1	NAD(P)H dehydrogenase, quinone 1	protein-coding
chr1:137091727-137092226	501	2.10547	0.27701	0.013597	+	0	NA	Intergenic	L1MD|LINE|L1	-131528	NM_030676	26424		NM_030676	ENSMUSG00000026398	Nr5a2	D1Ertd308e|Ftf|LRH-1|UF2-H3B	nuclear receptor subfamily 5, group A, member 2	protein-coding
chr1:139379081-139379580	501	1.00656	0.27701	0.0523331	+	0	NA	promoter-TSS (NR_040455)	promoter-TSS (NR_040455)	-122	NR_040455	71209		NR_040455	ENSMUSG00000103844	4933436E23Rik	-	RIKEN cDNA 4933436E23 gene	ncRNA
chr10:111129796-111130295	501	-2.14668	0.27701	-0.0324905	+	0	NA	Intergenic	Intergenic	-34757	NM_175489	237542		NM_175489	ENSMUSG00000020189	Osbpl8	C730029P18Rik|D330025H14Rik|ORP-8	oxysterol binding protein-like 8	protein-coding
chr11:53299641-53300140	501	0.788231	0.27701	0.0581798	+	0	NA	intron (NM_008300, intron 1 of 18)	CpG	589	NM_008300	15525		NM_008300	ENSMUSG00000020361	Hspa4	70kDa|APG-2|Hsp110|Hsp70RY|mKIAA4025	heat shock protein 4	protein-coding
chr11:85311793-85312292	501	1.25978	0.27701	0.0327659	+	0	NA	intron (NM_016910, intron 1 of 5)	intron (NM_016910, intron 1 of 5)	788	NM_016910	53892		NM_016910	ENSMUSG00000020525	Ppm1d	Wip1	protein phosphatase 1D magnesium-dependent, delta isoform	protein-coding
chr13:65258797-65259296	501	1.86477	0.27701	0.0156156	+	0	NA	Intergenic	Intergenic	17531	NR_165655	115488122		NR_165655		Gm36445	-	predicted gene, 36445	ncRNA
chr14:20595726-20596225	501	-1.59617	0.27701	-0.0498795	+	0	NA	intron (NM_030180, intron 3 of 20)	intron (NM_030180, intron 3 of 20)	22379	NM_030180	78787		NM_030180	ENSMUSG00000034235	Usp54	4930429G18Rik|C030002J06Rik	ubiquitin specific peptidase 54	protein-coding
chr14:26593381-26593880	501	-0.902714	0.27701	-0.0379991	+	0	NA	intron (NM_145969, intron 3 of 17)	intron (NM_145969, intron 3 of 17)	14080	NM_001134465	211922		NM_145969	ENSMUSG00000040818	Dennd6a	Fam116a	DENN domain containing 6A	protein-coding
chr16:72699299-72699798	501	1.28672	0.27701	0.0470982	+	0	NA	intron (NM_019413, intron 1 of 28)	intron (NM_019413, intron 1 of 28)	36399	NM_019413	19876		NM_019413	ENSMUSG00000022883	Robo1	DUTT1|Gm310	roundabout guidance receptor 1	protein-coding
chr17:86909705-86910204	501	-1.12374	0.27701	-0.0683047	+	0	NA	Intergenic	Intergenic	-7394	NM_001277980	78469		NM_030104	ENSMUSG00000037689	Tmem247	1700090G07Rik	transmembrane protein 247	protein-coding
chr18:66740127-66740626	501	-2.17156	0.27701	-0.02543	+	0	NA	Intergenic	Intergenic	120111	NM_016977	17202		NM_016977	ENSMUSG00000047259	Mc4r	Mc4-r|Pkcp	melanocortin 4 receptor	protein-coding
chr4:152125423-152125922	501	-0.635093	0.27701	-0.099235	+	0	NA	intron (NM_019585, intron 2 of 4)	CpG	3253	NM_019585	56226		NM_019585	ENSMUSG00000028943	Espn	je	espin	protein-coding
chr5:65764857-65765356	501	-0.680327	0.27701	-0.0684894	+	0	NA	intron (NM_001024917, intron 1 of 19)	intron (NM_001024917, intron 1 of 19)	1585	NM_001024917	333789		NM_001024917	ENSMUSG00000037795	N4bp2	B3bp|E430014I16|Gm1791|Gm868	NEDD4 binding protein 2	protein-coding
chr5:88554653-88555152	501	1.38455	0.27701	0.0350136	+	0	NA	exon (NM_023054, exon 1 of 1)	exon (NM_023054, exon 1 of 1)	440	NM_023054	65961		NM_023054	ENSMUSG00000070697	Utp3	2400011K09Rik|Crl-1|Crl1|Crlz1|Sas10	UTP3 small subunit processome component	protein-coding
chr6:13478955-13479454	501	-1.10361	0.27701	-0.0582751	+	0	NA	Intergenic	Intergenic	65867	NR_038149	69413		NR_038149	ENSMUSG00000101894	1700016P04Rik	-	RIKEN cDNA 1700016P04 gene	ncRNA
chr6:85250665-85251164	501	-0.898686	0.27701	-0.0466264	+	0	NA	intron (NM_178639, intron 10 of 13)	intron (NM_178639, intron 10 of 13)	62983	NM_010131	13796		NM_010131	ENSMUSG00000033726	Emx1	-	empty spiracles homeobox 1	protein-coding
chr6:120665358-120665857	501	0.616299	0.27701	0.0769791	+	0	NA	promoter-TSS (NM_001128151)	promoter-TSS (NM_001128151)	-707	NM_001128151	330409		NM_001128151	ENSMUSG00000071226	Cecr2	2610101O16Rik|2810409N01Rik|Gtl4	CECR2, histone acetyl-lysine reader	protein-coding
chr7:130837935-130838434	501	-0.583537	0.27701	-0.103456	+	0	NA	Intergenic	Intergenic	-27540	NM_133942	101476		NM_133942	ENSMUSG00000040268	Plekha1	C920009D07Rik|TAPP1	pleckstrin homology domain containing, family A (phosphoinositide binding specific) member 1	protein-coding
chr7:141221139-141221638	501	0.903297	0.27701	0.0483709	+	0	NA	TTS (NR_029793)	TTS (NR_029793)	105	NR_029793	387206		NR_029793	ENSMUSG00000065551	Mir210	Mirn210|mir-210|mmu-mir-210	microRNA 210	ncRNA
chrX:156574933-156575432	501	-1.63913	0.27701	-0.026098	+	0	NA	Intergenic	Intergenic	35699	NR_033598	74941		NR_033598		4930503H13Rik	-	gem (nuclear organelle) associated protein 8 pseudogene	pseudo
chr1:188865806-188866305	501	-1.10352	0.277532	-0.0806069	+	0	NA	intron (NM_021408, intron 59 of 70)	intron (NM_021408, intron 59 of 70)	141785	NM_172650	226823		NM_172650	ENSMUSG00000026608	Kctd3	4930438A20Rik|9330185B06|E330032J19Rik|NY-REN-45	potassium channel tetramerisation domain containing 3	protein-coding
chr10:83359903-83360402	501	0.579629	0.278748	0.132864	+	0	NA	promoter-TSS (NM_026579)	promoter-TSS (NM_026579)	-69	NM_026579	28109		NM_026579	ENSMUSG00000020255	Nopchap1	C430041I18Rik|D10Wsu102e	NOP protein chaperone 1	protein-coding
chr10:115571282-115571781	501	-2.06021	0.278748	-0.0268672	+	0	NA	intron (NM_001379517, intron 1 of 3)	intron (NM_001379517, intron 1 of 3)	1514	NM_001379517	77798		NM_029982	ENSMUSG00000092210	A930009A15Rik	-	RIKEN cDNA A930009A15 gene	protein-coding
chr1:136381110-136381609	501	-1.37517	0.278887	-0.0329378	+	0	NA	Intergenic	Intergenic	-33912	NM_026500	67997		NM_026500	ENSMUSG00000026404	Ddx59	1210002B07Rik|4833411G06Rik	DEAD box helicase 59	protein-coding
chr16:11646320-11646819	501	-2.05217	0.278887	-0.0357521	+	0	NA	intron (NM_001290148, intron 9 of 13)	intron (NM_001290148, intron 9 of 13)	-133133	NR_126430	73761		NR_126430		4833415N18Rik	-	RIKEN cDNA 4833415N18 gene	ncRNA
chr17:84179272-84179771	501	-1.55504	0.278887	-0.0318444	+	0	NA	intron (NR_166901, intron 1 of 5)	intron (NR_166901, intron 1 of 5)	3410	NR_166901	105246339		NR_166901		Gm41640	-	predicted gene, 41640	ncRNA
[truncated: 3,810 more rows]
